# Supplementary material for: 1,3-Dibenzyl-1,2,3,4-tetra­hydro­quinazoline-2,4-dione
Source: Acta Crystallogr Sect E Struct Rep Online. 2010 Jun 5;66(Pt 7):o1547. doi: 10.1107/S1600536810019938 (PMC3007055; doi:10.1107/S1600536810019938)
Supplement: Supplementary file 1 [file e-66-o1547-sup1.cif]

##############################################################################
###                                                                        ###
###        Electronic paper (Acta Crystallographica Section E)             ###
###                                                                        ###
##############################################################################
#                                                                            #
# This CIF contains the data in a paper accepted for publication in Acta     #
# Crystallographica Section E. It conforms to the requirements of Notes      #
# for Authors for Section E, and has been peer reviewed under the auspices   #
# of the IUCr Commission on Journals.                                        #
#                                                                            #
# Full details of the Crystallographic Information File format               #
# are given in the paper "The Crystallographic Information File (CIF):       #
# a New Standard Archive File for Crystallography" by S. R. Hall, F. H.      #
# Allen and I. D. Brown [Acta Cryst. (1991), A47, 655-685].                  #
#                                                                            #
# The current version of the core CIF dictionary is obtainable from          #
# ftp://ftp.iucr.org/pub/cif_core.dic. The current version number is 2.4.    #
#                                                                            #
# Software is freely available for graphical display of the structure(s) in  #
# this CIF.  For information consult the CIF home page http://www.iucr.org/  #
# cif/home.html                                                              #
#                                                                            #
# This file may be used for bona fide research purposes within the           #
# scientific community so long as proper attribution is given to the journal # 
# article from which it was obtained.                                        #
#                                                                            #
##############################################################################
                                             
data_I
_audit_creation_method     SHELXL-97
_chemical_name_systematic
;
1,3-Dibenzyl-1,2,3,4-tetrahydroquinazoline-2,4-dione
;
_chemical_name_common     ?
_chemical_formula_moiety     'C22 H18 N2 O2'
_chemical_formula_sum     'C22 H18 N2 O2'
_chemical_formula_iupac     'C22 H18 N2 O2'
_chemical_formula_weight     342.38
_chemical_melting_point     398(2)
_symmetry_cell_setting     orthorhombic
_symmetry_space_group_name_H-M     'P b c a'
_symmetry_space_group_name_Hall     '-P 2ac 2ab'
loop_
    _symmetry_equiv_pos_as_xyz
    'x, y, z'
    '-x+1/2, -y, z+1/2'
    '-x, y+1/2, -z+1/2'
    'x+1/2, -y+1/2, -z'
    '-x, -y, -z'
    'x-1/2, y, -z-1/2'
    'x, -y-1/2, z-1/2'
    '-x-1/2, y-1/2, z'
_cell_length_a     17.8989(4)
_cell_length_b     14.0071(4)
_cell_length_c     27.7222(6)
_cell_angle_alpha     90.00
_cell_angle_beta     90.00
_cell_angle_gamma     90.00
_cell_volume     6950.3(3)
_cell_formula_units_Z     16
_cell_measurement_reflns_used     2463
_cell_measurement_theta_min     3.5295
_cell_measurement_theta_max     35.7902
_cell_measurement_temperature     293(2)
_exptl_crystal_description     prism
_exptl_crystal_colour     colourless
_exptl_crystal_size_max     0.5
_exptl_crystal_size_mid     0.4
_exptl_crystal_size_min     0.35
_exptl_crystal_density_diffrn     1.309
_exptl_crystal_density_meas     ?
_exptl_crystal_density_method     'not measured'
_exptl_crystal_F_000     2880
_exptl_absorpt_coefficient_mu     0.678
_exptl_absorpt_correction_type     multi-scan
_exptl_absorpt_process_details     '(CrysAlis Pro; Oxford Diffraction, 2009)'
_exptl_absorpt_correction_T_min     0.80403
_exptl_absorpt_correction_T_max     1.00000
_exptl_special_details
;
;
_diffrn_ambient_temperature     293(2)
_diffrn_radiation_type     CuK\a
_diffrn_radiation_wavelength     1.54184
_diffrn_radiation_source     'Enhance (Cu) X-ray Source'
_diffrn_radiation_monochromator     graphite
_diffrn_measurement_device_type     'Oxford Diffraction Xcalibur Ruby'
_diffrn_measurement_method     '\w scans'
_diffrn_detector_area_resol_mean     10.2576
_diffrn_reflns_number     18947
_diffrn_reflns_av_R_equivalents     0.0295
_diffrn_reflns_av_sigmaI/netI     0.0382
_diffrn_reflns_theta_min     4.03
_diffrn_reflns_theta_max     75.82
_diffrn_reflns_theta_full     75.82
_diffrn_measured_fraction_theta_max     0.979
_diffrn_measured_fraction_theta_full     0.979
_diffrn_reflns_limit_h_min     -22
_diffrn_reflns_limit_h_max     18
_diffrn_reflns_limit_k_min     -11
_diffrn_reflns_limit_k_max     17
_diffrn_reflns_limit_l_min     -31
_diffrn_reflns_limit_l_max     34
_diffrn_standards_number     ?
_diffrn_standards_interval_count     ?
_diffrn_standards_interval_time     ?
_diffrn_standards_decay_%     ?
_refine_special_details
;
Refinement of <i>F</i>^2^ against ALL reflections. The weighted <i>R</i>-factor
<i>wR</i> and goodness of fit <i>S</i> are based on <i>F</i>^2^, conventional
<i>R</i>-factors <i>R</i> are based on <i>F</i>, with <i>F</i> set to zero for
negative <i>F</i>^2^. The threshold expression of <i>F</i>^2^ >
\s(<i>F</i>^2^) is used only for calculating <i>R</i>-factors(gt) <i>etc</i>.
and is not relevant to the choice of reflections for refinement.
<i>R</i>-factors based on <i>F</i>^2^ are statistically about twice as large
as those based on <i>F</i>, and <i>R</i>- factors based on ALL data will be
even larger.
;
_reflns_number_total     7088
_reflns_number_gt     4141
_reflns_threshold_expression     I>2sigma(I)
_refine_ls_structure_factor_coef     Fsqd
_refine_ls_matrix_type     full
_refine_ls_R_factor_all     0.0768
_refine_ls_R_factor_gt     0.0414
_refine_ls_wR_factor_gt     0.0997
_refine_ls_wR_factor_ref     0.1115
_refine_ls_goodness_of_fit_ref     0.898
_refine_ls_restrained_S_all     0.898
_refine_ls_number_reflns     7088
_refine_ls_number_parameters     470
_refine_ls_number_restraints     0
_refine_ls_hydrogen_treatment     constr
_refine_ls_weighting_scheme     calc
_refine_ls_weighting_details
         'calc w=1/[\s^2^(Fo^2^)+(0.0587P)^2^+0.0000P] where P=(Fo^2^+2Fc^2^)/3'
_atom_sites_solution_hydrogens     geom
_atom_sites_solution_primary     direct
_atom_sites_solution_secondary     difmap
_refine_ls_shift/su_max     0.002
_refine_ls_shift/su_mean     0.000
_refine_diff_density_max     0.278
_refine_diff_density_min     -0.140
_refine_ls_extinction_method     'SHELXL97 (Sheldrick, 2008)'
_refine_ls_extinction_coef     0.00081(5)
_refine_ls_extinction_expression
                                  'Fc^*^=kFc[1+0.001xFc^2^\l^3^/sin(2\q)]^-1/4^'
loop_
    _atom_type_symbol
    _atom_type_description
    _atom_type_scat_dispersion_real
    _atom_type_scat_dispersion_imag
    _atom_type_scat_source
    'C' 'C' 0.0181 0.0091
                         'International Tables Vol C Tables 4.2.6.8 and 6.1.1.4'
    'H' 'H' 0.0000 0.0000
                         'International Tables Vol C Tables 4.2.6.8 and 6.1.1.4'
    'N' 'N' 0.0311 0.0180
                         'International Tables Vol C Tables 4.2.6.8 and 6.1.1.4'
    'O' 'O' 0.0492 0.0322
                         'International Tables Vol C Tables 4.2.6.8 and 6.1.1.4'
_computing_data_collection     'CrysAlis Pro (Oxford Diffraction, 2009)'
_computing_cell_refinement     'CrysAlis Pro (Oxford Diffraction, 2009)'
_computing_data_reduction     'CrysAlis Pro (Oxford Diffraction, 2009)'
_computing_structure_solution     'SHELXS97 (Sheldrick, 2008)'
_computing_structure_refinement     'SHELXL97 (Sheldrick, 2008)'
_computing_molecular_graphics     'XP in SHELXTL (Sheldrick, 2008)'
_computing_publication_material     'SHELXL97 (Sheldrick, 2008)'
loop_
    _atom_site_type_symbol
    _atom_site_label
    _atom_site_fract_x
    _atom_site_fract_y
    _atom_site_fract_z
    _atom_site_U_iso_or_equiv
    _atom_site_adp_type
    _atom_site_calc_flag
    _atom_site_refinement_flags
    _atom_site_occupancy
    _atom_site_disorder_assembly
    _atom_site_disorder_group
    O O1A 0.90039(7) 0.27786(11) 0.72998(5) 0.0745(4) Uani d . 1 . .
    O O2A 0.85328(8) 0.30319(11) 0.89063(5) 0.0770(4) Uani d . 1 . .
    N N1A 0.77945(8) 0.27259(10) 0.75417(5) 0.0498(4) Uani d . 1 . .
    N N3A 0.87693(8) 0.29234(10) 0.81052(6) 0.0531(4) Uani d . 1 . .
    C C2A 0.85450(10) 0.28112(13) 0.76252(7) 0.0538(5) Uani d . 1 . .
    C C4A 0.82872(11) 0.29654(13) 0.84973(7) 0.0542(5) Uani d . 1 . .
    C C4AA 0.74920(10) 0.29394(11) 0.83793(6) 0.0476(4) Uani d . 1 . .
    C C5A 0.69582(11) 0.30185(13) 0.87449(7) 0.0596(5) Uani d . 1 . .
    H H5A 0.7113 0.3091 0.9063 0.072 Uiso calc R 1 . .
    C C6A 0.62102(11) 0.29916(14) 0.86422(8) 0.0639(5) Uani d . 1 . .
    H H6A 0.5859 0.3033 0.8888 0.077 Uiso calc R 1 . .
    C C7A 0.59835(11) 0.29017(13) 0.81658(8) 0.0627(5) Uani d . 1 . .
    H H7A 0.5476 0.2894 0.8094 0.075 Uiso calc R 1 . .
    C C8A 0.64939(10) 0.28232(13) 0.77977(7) 0.0563(5) Uani d . 1 . .
    H H8A 0.6332 0.2767 0.7480 0.068 Uiso calc R 1 . .
    C C8AA 0.72575(9) 0.28287(11) 0.79034(6) 0.0454(4) Uani d . 1 . .
    C C9A 0.75706(10) 0.24198(13) 0.70537(6) 0.0531(4) Uani d . 1 . .
    H H9AA 0.7164 0.1965 0.7084 0.064 Uiso calc R 1 . .
    H H9AB 0.7988 0.2089 0.6906 0.064 Uiso calc R 1 . .
    C C10A 0.73253(9) 0.32101(13) 0.67192(6) 0.0480(4) Uani d . 1 . .
    C C11A 0.76693(11) 0.40913(13) 0.67155(7) 0.0583(5) Uani d . 1 . .
    H H11A 0.8039 0.4228 0.6941 0.070 Uiso calc R 1 . .
    C C12A 0.74673(12) 0.47754(15) 0.63777(8) 0.0722(6) Uani d . 1 . .
    H H12A 0.7701 0.5368 0.6377 0.087 Uiso calc R 1 . .
    C C13A 0.69229(13) 0.45750(18) 0.60452(8) 0.0775(7) Uani d . 1 . .
    H H13A 0.6785 0.5035 0.5820 0.093 Uiso calc R 1 . .
    C C14A 0.65844(13) 0.37067(19) 0.60429(8) 0.0801(7) Uani d . 1 . .
    H H14A 0.6220 0.3572 0.5814 0.096 Uiso calc R 1 . .
    C C15A 0.67784(11) 0.30240(16) 0.63795(7) 0.0671(5) Uani d . 1 . .
    H H15A 0.6539 0.2434 0.6378 0.081 Uiso calc R 1 . .
    C C16A 0.95826(10) 0.29432(13) 0.81973(8) 0.0627(5) Uani d . 1 . .
    H H16A 0.9681 0.3332 0.8480 0.075 Uiso calc R 1 . .
    H H16C 0.9834 0.3235 0.7925 0.075 Uiso calc R 1 . .
    C C17A 0.98951(9) 0.19523(13) 0.82771(7) 0.0530(4) Uani d . 1 . .
    C C18A 1.00645(10) 0.13649(14) 0.78927(8) 0.0617(5) Uani d . 1 . .
    H H18A 1.0011 0.1593 0.7579 0.074 Uiso calc R 1 . .
    C C19A 1.03111(11) 0.04455(16) 0.79674(9) 0.0748(6) Uani d . 1 . .
    H H19A 1.0409 0.0049 0.7706 0.090 Uiso calc R 1 . .
    C C20A 1.04120(12) 0.01171(18) 0.84297(10) 0.0873(7) Uani d . 1 . .
    H H20A 1.0579 -0.0503 0.8481 0.105 Uiso calc R 1 . .
    C C21A 1.02667(12) 0.07020(18) 0.88159(9) 0.0853(7) Uani d . 1 . .
    H H21A 1.0346 0.0482 0.9128 0.102 Uiso calc R 1 . .
    C C22A 1.00042(10) 0.16140(16) 0.87410(7) 0.0684(6) Uani d . 1 . .
    H H22A 0.9900 0.2005 0.9004 0.082 Uiso calc R 1 . .
    O O1B 0.61180(7) 0.06448(9) 0.98324(5) 0.0633(4) Uani d . 1 . .
    O O2B 0.54505(7) 0.03102(10) 0.82607(5) 0.0668(4) Uani d . 1 . .
    N N1B 0.70512(7) 0.06323(10) 0.92718(5) 0.0467(3) Uani d . 1 . .
    N N3B 0.57889(7) 0.04627(9) 0.90467(5) 0.0455(3) Uani d . 1 . .
    C C2B 0.63124(9) 0.05873(12) 0.94108(7) 0.0480(4) Uani d . 1 . .
    C C4AB 0.67396(9) 0.04264(11) 0.84349(6) 0.0444(4) Uani d . 1 . .
    C C4B 0.59496(9) 0.03999(12) 0.85581(6) 0.0476(4) Uani d . 1 . .
    C C5B 0.69580(10) 0.03363(12) 0.79517(6) 0.0542(5) Uani d . 1 . .
    H H5B 0.6597 0.0278 0.7712 0.065 Uiso calc R 1 . .
    C C6B 0.76984(11) 0.03330(13) 0.78293(7) 0.0599(5) Uani d . 1 . .
    H H6B 0.7842 0.0264 0.7509 0.072 Uiso calc R 1 . .
    C C7B 0.82289(10) 0.04332(13) 0.81853(7) 0.0576(5) Uani d . 1 . .
    H H7B 0.8732 0.0429 0.8102 0.069 Uiso calc R 1 . .
    C C8AB 0.72776(9) 0.05321(11) 0.87922(6) 0.0435(4) Uani d . 1 . .
    C C8B 0.80291(9) 0.05388(12) 0.86611(7) 0.0533(4) Uani d . 1 . .
    H H8B 0.8396 0.0615 0.8896 0.064 Uiso calc R 1 . .
    C C9B 0.76085(10) 0.07851(12) 0.96557(6) 0.0545(5) Uani d . 1 . .
    H H9B 0.7359 0.1041 0.9938 0.065 Uiso calc R 1 . .
    H H9D 0.7968 0.1257 0.9547 0.065 Uiso calc R 1 . .
    C C10B 0.80190(10) -0.01121(13) 0.97963(6) 0.0498(4) Uani d . 1 . .
    C C11B 0.76367(11) -0.08904(13) 0.99740(7) 0.0588(5) Uani d . 1 . .
    H H11B 0.7120 -0.0862 1.0005 0.071 Uiso calc R 1 . .
    C C12B 0.80122(13) -0.17137(15) 1.01063(8) 0.0711(6) Uani d . 1 . .
    H H12B 0.7749 -0.2229 1.0233 0.085 Uiso calc R 1 . .
    C C13B 0.87748(13) -0.17699(17) 1.00508(8) 0.0769(6) Uani d . 1 . .
    H H13B 0.9026 -0.2329 1.0131 0.092 Uiso calc R 1 . .
    C C14B 0.91636(12) -0.09989(17) 0.98765(8) 0.0736(6) Uani d . 1 . .
    H H14B 0.9679 -0.1035 0.9840 0.088 Uiso calc R 1 . .
    C C15B 0.87924(10) -0.01730(15) 0.97548(7) 0.0617(5) Uani d . 1 . .
    H H15B 0.9061 0.0351 0.9644 0.074 Uiso calc R 1 . .
    C C16B 0.50000(9) 0.03632(12) 0.91967(7) 0.0511(4) Uani d . 1 . .
    H H16B 0.4981 -0.0001 0.9494 0.061 Uiso calc R 1 . .
    H H16D 0.4733 0.0004 0.8952 0.061 Uiso calc R 1 . .
    C C17B 0.46085(8) 0.13002(12) 0.92738(6) 0.0458(4) Uani d . 1 . .
    C C18B 0.44536(10) 0.16354(14) 0.97336(7) 0.0588(5) Uani d . 1 . .
    H H18B 0.4611 0.1286 1.0000 0.071 Uiso calc R 1 . .
    C C19B 0.40708(11) 0.24777(15) 0.98023(8) 0.0698(6) Uani d . 1 . .
    H H19B 0.3966 0.2689 1.0113 0.084 Uiso calc R 1 . .
    C C20B 0.38446(11) 0.30048(14) 0.94116(8) 0.0667(6) Uani d . 1 . .
    H H20B 0.3591 0.3577 0.9456 0.080 Uiso calc R 1 . .
    C C21B 0.39945(10) 0.26832(14) 0.89542(8) 0.0636(5) Uani d . 1 . .
    H H21B 0.3841 0.3040 0.8689 0.076 Uiso calc R 1 . .
    C C22B 0.43716(10) 0.18334(13) 0.88838(7) 0.0546(4) Uani d . 1 . .
    H H22B 0.4466 0.1620 0.8572 0.066 Uiso calc R 1 . .
loop_
    _atom_site_aniso_label
    _atom_site_aniso_U_11
    _atom_site_aniso_U_22
    _atom_site_aniso_U_33
    _atom_site_aniso_U_12
    _atom_site_aniso_U_13
    _atom_site_aniso_U_23
    O1A 0.0545(8) 0.1060(12) 0.0629(9) 0.0081(8) 0.0042(7) 0.0195(8)
    O2A 0.0782(10) 0.0927(11) 0.0600(8) 0.0061(8) -0.0186(8) -0.0133(8)
    N1A 0.0497(8) 0.0526(8) 0.0470(8) -0.0007(7) -0.0019(7) 0.0021(7)
    N3A 0.0485(8) 0.0514(9) 0.0592(9) -0.0013(7) -0.0091(7) 0.0050(7)
    C2A 0.0508(10) 0.0543(11) 0.0564(11) 0.0043(8) -0.0011(9) 0.0129(9)
    C4A 0.0613(11) 0.0454(10) 0.0558(11) 0.0007(9) -0.0080(10) -0.0016(9)
    C4AA 0.0562(10) 0.0357(8) 0.0509(10) 0.0001(8) -0.0025(8) -0.0001(8)
    C5A 0.0755(13) 0.0490(11) 0.0544(11) -0.0009(10) 0.0017(10) -0.0074(9)
    C6A 0.0621(12) 0.0599(12) 0.0699(13) -0.0041(10) 0.0134(11) -0.0085(10)
    C7A 0.0521(11) 0.0594(12) 0.0765(14) -0.0048(9) 0.0008(10) -0.0087(11)
    C8A 0.0519(10) 0.0581(11) 0.0589(11) -0.0027(9) -0.0024(9) -0.0011(10)
    C8AA 0.0496(9) 0.0364(8) 0.0501(10) -0.0015(7) 0.0003(8) 0.0025(8)
    C9A 0.0567(10) 0.0526(10) 0.0500(10) 0.0017(9) -0.0012(9) -0.0030(9)
    C10A 0.0447(9) 0.0556(10) 0.0436(9) 0.0055(8) 0.0024(8) -0.0033(8)
    C11A 0.0571(11) 0.0617(12) 0.0561(11) 0.0052(9) -0.0041(9) -0.0008(10)
    C12A 0.0811(15) 0.0588(12) 0.0766(14) 0.0096(11) 0.0074(12) 0.0109(11)
    C13A 0.0798(15) 0.0928(17) 0.0599(13) 0.0336(14) 0.0013(12) 0.0178(13)
    C14A 0.0747(15) 0.1002(18) 0.0653(14) 0.0219(14) -0.0215(12) -0.0031(14)
    C15A 0.0579(11) 0.0750(14) 0.0684(13) 0.0040(10) -0.0115(10) -0.0061(11)
    C16A 0.0493(10) 0.0628(12) 0.0758(14) -0.0107(9) -0.0113(10) 0.0083(10)
    C17A 0.0356(8) 0.0619(11) 0.0616(11) -0.0065(8) -0.0052(8) 0.0112(10)
    C18A 0.0470(10) 0.0761(14) 0.0621(12) -0.0012(10) 0.0051(9) 0.0156(11)
    C19A 0.0567(12) 0.0811(15) 0.0867(16) 0.0119(11) 0.0168(11) 0.0081(13)
    C20A 0.0631(14) 0.0857(17) 0.113(2) 0.0246(12) 0.0145(14) 0.0336(16)
    C21A 0.0695(14) 0.110(2) 0.0764(16) 0.0181(14) 0.0016(12) 0.0386(15)
    C22A 0.0568(12) 0.0878(15) 0.0607(12) 0.0031(11) -0.0043(10) 0.0106(12)
    O1B 0.0576(8) 0.0803(9) 0.0520(8) 0.0075(7) 0.0021(6) 0.0003(7)
    O2B 0.0490(7) 0.0854(10) 0.0661(8) -0.0013(7) -0.0096(7) -0.0101(7)
    N1B 0.0412(7) 0.0463(8) 0.0525(8) 0.0014(6) -0.0047(6) -0.0038(7)
    N3B 0.0388(7) 0.0430(8) 0.0545(9) 0.0020(6) -0.0008(6) 0.0011(7)
    C2B 0.0468(9) 0.0414(9) 0.0558(11) 0.0049(8) -0.0025(8) 0.0012(8)
    C4AB 0.0451(9) 0.0342(8) 0.0539(10) 0.0011(7) -0.0002(8) -0.0014(8)
    C4B 0.0430(9) 0.0424(9) 0.0573(11) 0.0001(8) -0.0052(8) -0.0026(8)
    C5B 0.0563(11) 0.0509(10) 0.0556(11) 0.0017(9) -0.0021(9) -0.0032(9)
    C6B 0.0647(12) 0.0540(11) 0.0610(12) 0.0016(9) 0.0103(10) 0.0006(10)
    C7B 0.0469(10) 0.0493(10) 0.0766(14) -0.0005(8) 0.0122(9) 0.0075(10)
    C8AB 0.0410(9) 0.0329(8) 0.0567(10) -0.0001(7) -0.0021(8) 0.0006(8)
    C8B 0.0426(9) 0.0503(10) 0.0670(12) -0.0011(8) -0.0036(9) 0.0051(9)
    C9B 0.0515(10) 0.0515(10) 0.0605(11) 0.0012(8) -0.0098(9) -0.0124(9)
    C10B 0.0493(10) 0.0514(10) 0.0486(10) 0.0019(8) -0.0101(8) -0.0098(8)
    C11B 0.0569(11) 0.0610(12) 0.0584(11) 0.0023(9) -0.0048(9) -0.0066(10)
    C12B 0.0818(15) 0.0609(13) 0.0704(13) 0.0033(11) -0.0094(12) 0.0060(11)
    C13B 0.0835(16) 0.0728(15) 0.0745(15) 0.0234(13) -0.0169(13) 0.0020(12)
    C14B 0.0555(12) 0.0895(16) 0.0759(14) 0.0186(12) -0.0117(11) 0.0002(13)
    C15B 0.0499(11) 0.0696(13) 0.0654(12) 0.0003(10) -0.0100(9) -0.0030(10)
    C16B 0.0393(9) 0.0478(10) 0.0662(12) -0.0032(8) 0.0020(8) 0.0087(9)
    C17B 0.0338(8) 0.0465(10) 0.0570(10) -0.0023(7) 0.0011(8) 0.0081(8)
    C18B 0.0556(11) 0.0633(12) 0.0574(12) 0.0069(9) 0.0038(9) 0.0122(10)
    C19B 0.0674(13) 0.0741(14) 0.0679(14) 0.0142(11) 0.0075(11) -0.0061(12)
    C20B 0.0549(11) 0.0543(12) 0.0908(16) 0.0124(9) 0.0031(11) -0.0005(11)
    C21B 0.0558(11) 0.0586(12) 0.0764(14) 0.0083(9) -0.0088(10) 0.0154(11)
    C22B 0.0502(10) 0.0575(11) 0.0561(11) 0.0037(9) -0.0032(9) 0.0078(9)
_geom_special_details
;
All e.s.d.'s (except the e.s.d. in the dihedral angle between two l.s. planes)
are estimated using the full covariance matrix. The cell e.s.d.'s are taken
into account individually in the estimation of e.s.d.'s in distances, angles
and torsion angles; correlations between e.s.d.'s in cell parameters are only
used when they are defined by crystal symmetry. An approximate (isotropic)
treatment of cell e.s.d.'s is used for estimating e.s.d.'s involving l.s.
planes.
;
loop_
    _geom_bond_atom_site_label_1
    _geom_bond_atom_site_label_2
    _geom_bond_site_symmetry_2
    _geom_bond_distance
    _geom_bond_publ_flag
    O1A C2A . 1.221(2) ?
    O2A C4A . 1.220(2) ?
    N1A C2A . 1.368(2) ?
    N1A C8AA . 1.397(2) ?
    N1A C9A . 1.474(2) ?
    N3A C4A . 1.389(2) ?
    N3A C2A . 1.399(2) ?
    N3A C16A . 1.478(2) ?
    C4A C4AA . 1.461(2) ?
    C4AA C8AA . 1.393(2) ?
    C4AA C5A . 1.397(2) ?
    C5A C6A . 1.369(3) ?
    C5A H5A . 0.9300 ?
    C6A C7A . 1.387(3) ?
    C6A H6A . 0.9300 ?
    C7A C8A . 1.374(2) ?
    C7A H7A . 0.9300 ?
    C8A C8AA . 1.398(2) ?
    C8A H8A . 0.9300 ?
    C9A C10A . 1.510(2) ?
    C9A H9AA . 0.9700 ?
    C9A H9AB . 0.9700 ?
    C10A C11A . 1.379(2) ?
    C10A C15A . 1.383(2) ?
    C11A C12A . 1.388(3) ?
    C11A H11A . 0.9300 ?
    C12A C13A . 1.370(3) ?
    C12A H12A . 0.9300 ?
    C13A C14A . 1.359(3) ?
    C13A H13A . 0.9300 ?
    C14A C15A . 1.380(3) ?
    C14A H14A . 0.9300 ?
    C15A H15A . 0.9300 ?
    C16A C17A . 1.513(2) ?
    C16A H16A . 0.9700 ?
    C16A H16C . 0.9700 ?
    C17A C18A . 1.380(3) ?
    C17A C22A . 1.384(3) ?
    C18A C19A . 1.377(3) ?
    C18A H18A . 0.9300 ?
    C19A C20A . 1.374(3) ?
    C19A H19A . 0.9300 ?
    C20A C21A . 1.373(3) ?
    C20A H20A . 0.9300 ?
    C21A C22A . 1.377(3) ?
    C21A H21A . 0.9300 ?
    C22A H22A . 0.9300 ?
    O1B C2B . 1.222(2) ?
    O2B C4B . 1.2222(19) ?
    N1B C2B . 1.379(2) ?
    N1B C8AB . 1.397(2) ?
    N1B C9B . 1.474(2) ?
    N3B C4B . 1.387(2) ?
    N3B C2B . 1.388(2) ?
    N3B C16B . 1.479(2) ?
    C4AB C8AB . 1.389(2) ?
    C4AB C5B . 1.401(2) ?
    C4AB C4B . 1.455(2) ?
    C5B C6B . 1.368(2) ?
    C5B H5B . 0.9300 ?
    C6B C7B . 1.377(3) ?
    C6B H6B . 0.9300 ?
    C7B C8B . 1.375(2) ?
    C7B H7B . 0.9300 ?
    C8AB C8B . 1.393(2) ?
    C8B H8B . 0.9300 ?
    C9B C10B . 1.507(2) ?
    C9B H9B . 0.9700 ?
    C9B H9D . 0.9700 ?
    C10B C11B . 1.378(2) ?
    C10B C15B . 1.392(2) ?
    C11B C12B . 1.384(3) ?
    C11B H11B . 0.9300 ?
    C12B C13B . 1.376(3) ?
    C12B H12B . 0.9300 ?
    C13B C14B . 1.373(3) ?
    C13B H13B . 0.9300 ?
    C14B C15B . 1.376(3) ?
    C14B H14B . 0.9300 ?
    C15B H15B . 0.9300 ?
    C16B C17B . 1.503(2) ?
    C16B H16B . 0.9700 ?
    C16B H16D . 0.9700 ?
    C17B C22B . 1.381(2) ?
    C17B C18B . 1.386(2) ?
    C18B C19B . 1.378(2) ?
    C18B H18B . 0.9300 ?
    C19B C20B . 1.372(3) ?
    C19B H19B . 0.9300 ?
    C20B C21B . 1.372(3) ?
    C20B H20B . 0.9300 ?
    C21B C22B . 1.382(2) ?
    C21B H21B . 0.9300 ?
    C22B H22B . 0.9300 ?
loop_
    _geom_angle_atom_site_label_1
    _geom_angle_atom_site_label_2
    _geom_angle_atom_site_label_3
    _geom_angle_site_symmetry_1
    _geom_angle_site_symmetry_3
    _geom_angle
    _geom_angle_publ_flag
    C2A N1A C8AA . . 123.03(15) ?
    C2A N1A C9A . . 116.58(15) ?
    C8AA N1A C9A . . 120.11(14) ?
    C4A N3A C2A . . 124.81(15) ?
    C4A N3A C16A . . 118.42(15) ?
    C2A N3A C16A . . 116.68(16) ?
    O1A C2A N1A . . 122.15(17) ?
    O1A C2A N3A . . 120.93(17) ?
    N1A C2A N3A . . 116.91(16) ?
    O2A C4A N3A . . 120.45(18) ?
    O2A C4A C4AA . . 124.14(18) ?
    N3A C4A C4AA . . 115.41(16) ?
    C8AA C4AA C5A . . 119.31(16) ?
    C8AA C4AA C4A . . 120.56(16) ?
    C5A C4AA C4A . . 120.13(16) ?
    C6A C5A C4AA . . 121.04(18) ?
    C6A C5A H5A . . 119.5 ?
    C4AA C5A H5A . . 119.5 ?
    C5A C6A C7A . . 119.11(19) ?
    C5A C6A H6A . . 120.4 ?
    C7A C6A H6A . . 120.4 ?
    C8A C7A C6A . . 121.32(18) ?
    C8A C7A H7A . . 119.3 ?
    C6A C7A H7A . . 119.3 ?
    C7A C8A C8AA . . 119.60(18) ?
    C7A C8A H8A . . 120.2 ?
    C8AA C8A H8A . . 120.2 ?
    C4AA C8AA N1A . . 118.95(15) ?
    C4AA C8AA C8A . . 119.60(17) ?
    N1A C8AA C8A . . 121.45(16) ?
    N1A C9A C10A . . 115.43(14) ?
    N1A C9A H9AA . . 108.4 ?
    C10A C9A H9AA . . 108.4 ?
    N1A C9A H9AB . . 108.4 ?
    C10A C9A H9AB . . 108.4 ?
    H9AA C9A H9AB . . 107.5 ?
    C11A C10A C15A . . 118.66(18) ?
    C11A C10A C9A . . 122.06(16) ?
    C15A C10A C9A . . 119.08(17) ?
    C10A C11A C12A . . 120.43(19) ?
    C10A C11A H11A . . 119.8 ?
    C12A C11A H11A . . 119.8 ?
    C13A C12A C11A . . 119.9(2) ?
    C13A C12A H12A . . 120.1 ?
    C11A C12A H12A . . 120.1 ?
    C14A C13A C12A . . 120.2(2) ?
    C14A C13A H13A . . 119.9 ?
    C12A C13A H13A . . 119.9 ?
    C13A C14A C15A . . 120.3(2) ?
    C13A C14A H14A . . 119.8 ?
    C15A C14A H14A . . 119.8 ?
    C14A C15A C10A . . 120.5(2) ?
    C14A C15A H15A . . 119.7 ?
    C10A C15A H15A . . 119.7 ?
    N3A C16A C17A . . 111.85(14) ?
    N3A C16A H16A . . 109.2 ?
    C17A C16A H16A . . 109.2 ?
    N3A C16A H16C . . 109.2 ?
    C17A C16A H16C . . 109.2 ?
    H16A C16A H16C . . 107.9 ?
    C18A C17A C22A . . 118.84(19) ?
    C18A C17A C16A . . 121.02(17) ?
    C22A C17A C16A . . 120.13(19) ?
    C19A C18A C17A . . 120.79(19) ?
    C19A C18A H18A . . 119.6 ?
    C17A C18A H18A . . 119.6 ?
    C20A C19A C18A . . 119.7(2) ?
    C20A C19A H19A . . 120.1 ?
    C18A C19A H19A . . 120.1 ?
    C21A C20A C19A . . 120.2(2) ?
    C21A C20A H20A . . 119.9 ?
    C19A C20A H20A . . 119.9 ?
    C20A C21A C22A . . 120.1(2) ?
    C20A C21A H21A . . 120.0 ?
    C22A C21A H21A . . 120.0 ?
    C21A C22A C17A . . 120.4(2) ?
    C21A C22A H22A . . 119.8 ?
    C17A C22A H22A . . 119.8 ?
    C2B N1B C8AB . . 122.66(14) ?
    C2B N1B C9B . . 116.98(14) ?
    C8AB N1B C9B . . 120.36(14) ?
    C4B N3B C2B . . 125.30(14) ?
    C4B N3B C16B . . 117.80(14) ?
    C2B N3B C16B . . 116.87(14) ?
    O1B C2B N1B . . 122.51(16) ?
    O1B C2B N3B . . 120.76(16) ?
    N1B C2B N3B . . 116.73(15) ?
    C8AB C4AB C5B . . 119.85(16) ?
    C8AB C4AB C4B . . 120.59(16) ?
    C5B C4AB C4B . . 119.56(16) ?
    O2B C4B N3B . . 120.91(15) ?
    O2B C4B C4AB . . 123.68(17) ?
    N3B C4B C4AB . . 115.40(15) ?
    C6B C5B C4AB . . 120.52(17) ?
    C6B C5B H5B . . 119.7 ?
    C4AB C5B H5B . . 119.7 ?
    C5B C6B C7B . . 119.34(18) ?
    C5B C6B H6B . . 120.3 ?
    C7B C6B H6B . . 120.3 ?
    C8B C7B C6B . . 121.30(18) ?
    C8B C7B H7B . . 119.4 ?
    C6B C7B H7B . . 119.4 ?
    C4AB C8AB C8B . . 118.93(16) ?
    C4AB C8AB N1B . . 119.22(15) ?
    C8B C8AB N1B . . 121.84(15) ?
    C7B C8B C8AB . . 120.05(17) ?
    C7B C8B H8B . . 120.0 ?
    C8AB C8B H8B . . 120.0 ?
    N1B C9B C10B . . 113.29(14) ?
    N1B C9B H9B . . 108.9 ?
    C10B C9B H9B . . 108.9 ?
    N1B C9B H9D . . 108.9 ?
    C10B C9B H9D . . 108.9 ?
    H9B C9B H9D . . 107.7 ?
    C11B C10B C15B . . 118.35(17) ?
    C11B C10B C9B . . 120.66(16) ?
    C15B C10B C9B . . 120.98(17) ?
    C10B C11B C12B . . 120.85(19) ?
    C10B C11B H11B . . 119.6 ?
    C12B C11B H11B . . 119.6 ?
    C13B C12B C11B . . 120.0(2) ?
    C13B C12B H12B . . 120.0 ?
    C11B C12B H12B . . 120.0 ?
    C14B C13B C12B . . 119.8(2) ?
    C14B C13B H13B . . 120.1 ?
    C12B C13B H13B . . 120.1 ?
    C13B C14B C15B . . 120.2(2) ?
    C13B C14B H14B . . 119.9 ?
    C15B C14B H14B . . 119.9 ?
    C14B C15B C10B . . 120.8(2) ?
    C14B C15B H15B . . 119.6 ?
    C10B C15B H15B . . 119.6 ?
    N3B C16B C17B . . 113.76(13) ?
    N3B C16B H16B . . 108.8 ?
    C17B C16B H16B . . 108.8 ?
    N3B C16B H16D . . 108.8 ?
    C17B C16B H16D . . 108.8 ?
    H16B C16B H16D . . 107.7 ?
    C22B C17B C18B . . 118.39(16) ?
    C22B C17B C16B . . 120.26(16) ?
    C18B C17B C16B . . 121.31(16) ?
    C19B C18B C17B . . 121.10(18) ?
    C19B C18B H18B . . 119.5 ?
    C17B C18B H18B . . 119.5 ?
    C20B C19B C18B . . 119.9(2) ?
    C20B C19B H19B . . 120.0 ?
    C18B C19B H19B . . 120.0 ?
    C19B C20B C21B . . 119.68(18) ?
    C19B C20B H20B . . 120.2 ?
    C21B C20B H20B . . 120.2 ?
    C20B C21B C22B . . 120.58(19) ?
    C20B C21B H21B . . 119.7 ?
    C22B C21B H21B . . 119.7 ?
    C17B C22B C21B . . 120.34(18) ?
    C17B C22B H22B . . 119.8 ?
    C21B C22B H22B . . 119.8 ?
loop_
    _geom_torsion_atom_site_label_1
    _geom_torsion_atom_site_label_2
    _geom_torsion_atom_site_label_3
    _geom_torsion_atom_site_label_4
    _geom_torsion_site_symmetry_1
    _geom_torsion_site_symmetry_2
    _geom_torsion_site_symmetry_3
    _geom_torsion_site_symmetry_4
    _geom_torsion
    _geom_torsion_publ_flag
    C8AA N1A C2A O1A . . . . -175.32(16) ?
    C9A N1A C2A O1A . . . . 10.7(3) ?
    C8AA N1A C2A N3A . . . . 5.7(3) ?
    C9A N1A C2A N3A . . . . -168.28(14) ?
    C4A N3A C2A O1A . . . . -179.83(17) ?
    C16A N3A C2A O1A . . . . -3.4(3) ?
    C4A N3A C2A N1A . . . . -0.8(3) ?
    C16A N3A C2A N1A . . . . 175.60(15) ?
    C2A N3A C4A O2A . . . . 177.49(17) ?
    C16A N3A C4A O2A . . . . 1.1(3) ?
    C2A N3A C4A C4AA . . . . -3.4(3) ?
    C16A N3A C4A C4AA . . . . -179.81(14) ?
    O2A C4A C4AA C8AA . . . . -177.75(17) ?
    N3A C4A C4AA C8AA . . . . 3.2(2) ?
    O2A C4A C4AA C5A . . . . 1.8(3) ?
    N3A C4A C4AA C5A . . . . -177.27(15) ?
    C8AA C4AA C5A C6A . . . . -0.2(3) ?
    C4A C4AA C5A C6A . . . . -179.71(17) ?
    C4AA C5A C6A C7A . . . . -1.2(3) ?
    C5A C6A C7A C8A . . . . 1.1(3) ?
    C6A C7A C8A C8AA . . . . 0.3(3) ?
    C5A C4AA C8AA N1A . . . . -178.40(15) ?
    C4A C4AA C8AA N1A . . . . 1.1(2) ?
    C5A C4AA C8AA C8A . . . . 1.6(3) ?
    C4A C4AA C8AA C8A . . . . -178.84(16) ?
    C2A N1A C8AA C4AA . . . . -5.9(2) ?
    C9A N1A C8AA C4AA . . . . 167.91(15) ?
    C2A N1A C8AA C8A . . . . 174.10(16) ?
    C9A N1A C8AA C8A . . . . -12.1(2) ?
    C7A C8A C8AA C4AA . . . . -1.7(3) ?
    C7A C8A C8AA N1A . . . . 178.33(16) ?
    C2A N1A C9A C10A . . . . -99.51(18) ?
    C8AA N1A C9A C10A . . . . 86.33(19) y
    N1A C9A C10A C11A . . . . 38.0(2) y
    N1A C9A C10A C15A . . . . -147.14(17) ?
    C15A C10A C11A C12A . . . . 0.1(3) ?
    C9A C10A C11A C12A . . . . 174.99(16) ?
    C10A C11A C12A C13A . . . . 0.0(3) ?
    C11A C12A C13A C14A . . . . -0.5(3) ?
    C12A C13A C14A C15A . . . . 0.9(3) ?
    C13A C14A C15A C10A . . . . -0.8(3) ?
    C11A C10A C15A C14A . . . . 0.3(3) ?
    C9A C10A C15A C14A . . . . -174.73(18) ?
    C4A N3A C16A C17A . . . . 88.4(2) ?
    C2A N3A C16A C17A . . . . -88.3(2) y
    N3A C16A C17A C18A . . . . 81.3(2) y
    N3A C16A C17A C22A . . . . -97.6(2) ?
    C22A C17A C18A C19A . . . . 2.4(3) ?
    C16A C17A C18A C19A . . . . -176.51(17) ?
    C17A C18A C19A C20A . . . . -2.0(3) ?
    C18A C19A C20A C21A . . . . 0.1(3) ?
    C19A C20A C21A C22A . . . . 1.4(4) ?
    C20A C21A C22A C17A . . . . -0.9(3) ?
    C18A C17A C22A C21A . . . . -1.0(3) ?
    C16A C17A C22A C21A . . . . 177.99(18) ?
    C8AB N1B C2B O1B . . . . 177.61(15) ?
    C9B N1B C2B O1B . . . . -1.9(2) ?
    C8AB N1B C2B N3B . . . . -1.8(2) ?
    C9B N1B C2B N3B . . . . 178.73(13) ?
    C4B N3B C2B O1B . . . . 179.24(16) ?
    C16B N3B C2B O1B . . . . -2.5(2) ?
    C4B N3B C2B N1B . . . . -1.4(2) ?
    C16B N3B C2B N1B . . . . 176.87(13) ?
    C2B N3B C4B O2B . . . . -178.43(16) ?
    C16B N3B C4B O2B . . . . 3.4(2) ?
    C2B N3B C4B C4AB . . . . 2.9(2) ?
    C16B N3B C4B C4AB . . . . -175.28(13) ?
    C8AB C4AB C4B O2B . . . . 179.88(16) ?
    C5B C4AB C4B O2B . . . . -0.7(3) ?
    C8AB C4AB C4B N3B . . . . -1.5(2) ?
    C5B C4AB C4B N3B . . . . 177.94(15) ?
    C8AB C4AB C5B C6B . . . . 1.3(3) ?
    C4B C4AB C5B C6B . . . . -178.20(16) ?
    C4AB C5B C6B C7B . . . . -0.9(3) ?
    C5B C6B C7B C8B . . . . -0.2(3) ?
    C5B C4AB C8AB C8B . . . . -0.5(2) ?
    C4B C4AB C8AB C8B . . . . 178.98(15) ?
    C5B C4AB C8AB N1B . . . . 179.26(15) ?
    C4B C4AB C8AB N1B . . . . -1.3(2) ?
    C2B N1B C8AB C4AB . . . . 3.1(2) ?
    C9B N1B C8AB C4AB . . . . -177.48(14) ?
    C2B N1B C8AB C8B . . . . -177.20(15) ?
    C9B N1B C8AB C8B . . . . 2.3(2) ?
    C6B C7B C8B C8AB . . . . 0.9(3) ?
    C4AB C8AB C8B C7B . . . . -0.6(2) ?
    N1B C8AB C8B C7B . . . . 179.66(15) ?
    C2B N1B C9B C10B . . . . 102.55(18) ?
    C8AB N1B C9B C10B . . . . -76.95(19) y
    N1B C9B C10B C11B . . . . -60.1(2) y
    N1B C9B C10B C15B . . . . 120.61(18) ?
    C15B C10B C11B C12B . . . . -0.2(3) ?
    C9B C10B C11B C12B . . . . -179.58(17) ?
    C10B C11B C12B C13B . . . . -1.5(3) ?
    C11B C12B C13B C14B . . . . 1.8(3) ?
    C12B C13B C14B C15B . . . . -0.4(3) ?
    C13B C14B C15B C10B . . . . -1.4(3) ?
    C11B C10B C15B C14B . . . . 1.7(3) ?
    C9B C10B C15B C14B . . . . -178.98(17) ?
    C4B N3B C16B C17B . . . . -97.31(18) ?
    C2B N3B C16B C17B . . . . 84.33(18) y
    N3B C16B C17B C22B . . . . 76.8(2) ?
    N3B C16B C17B C18B . . . . -105.44(19) y
    C22B C17B C18B C19B . . . . 0.2(3) ?
    C16B C17B C18B C19B . . . . -177.63(17) ?
    C17B C18B C19B C20B . . . . -0.8(3) ?
    C18B C19B C20B C21B . . . . 0.7(3) ?
    C19B C20B C21B C22B . . . . 0.0(3) ?
    C18B C17B C22B C21B . . . . 0.5(3) ?
    C16B C17B C22B C21B . . . . 178.34(16) ?
    C20B C21B C22B C17B . . . . -0.6(3) ?
loop_
    _geom_hbond_atom_site_label_D
    _geom_hbond_atom_site_label_H
    _geom_hbond_atom_site_label_A
    _geom_hbond_site_symmetry_A
    _geom_hbond_distance_DH
    _geom_hbond_distance_HA
    _geom_hbond_distance_DA
    _geom_hbond_angle_DHA
    _geom_hbond_publ_flag
    C19A H19A O2b 6_657 0.93 2.70 3.419(3) 134 y
    C6B H6B C11a 8_755 0.93 2.89 3.604(3) 134 y
    C21B H21B C11a 6_557 0.93 2.80 3.600(3) 145 y
    C19A H19A O2b 6_657 0.93 2.70 3.419(3) 134 y
    C7B H7B Cg4 . 0.93 2.78 3.586(2) 146 y
    C5A H5A Cg8 8_755 0.93 2.90 3.641(2) 138 y
data_global
_journal_date_recd_electronic     2010-05-07
_journal_date_accepted     2010-05-26
_journal_name_full     'Acta Crystallographica, Section E'
_journal_year     2010
_journal_volume     66
_journal_issue      7
_journal_page_first     o1547
_journal_page_last     o1547
_journal_paper_category     QO
_journal_coeditor_code     FJ2301
_publ_contact_author_name     ' Gavhar Karimova'
_publ_contact_author_address
;
The National University of Uzbekistan named after Mirzo Ulugbek
Faculty of chemistry
University Str., 6,
Tashkent 100779, Uzbekistan
;
_publ_contact_author_email     gavhar1979.79@mail.ru
_publ_contact_author_fax     '+998 71 146-53-21'
_publ_contact_author_phone     '+998 71 227-12-24'
_publ_section_title
;
1,3-Dibenzyl-1,2,3,4-tetrahydroquinazoline-2,4-dione
;
loop_
    _publ_author_name
    _publ_author_address
    'Gavhar Karimova'
;  The Mirzo Ulugbek National University of Uzbekistan
   Faculty of Chemistry
   University Str. 6,
   Tashkent 100779, Uzbekistan
;
    'Jamshid Ashurov'
;
   Institute of Bioorganic Chemistry,
   Academy of Sciences of Uzbekistan,
   Mirzo Ulugbek Str. 83,
   Tashkent, 100125 Uzbekistan
;
    'Nasir Mukhamedov'
;  S. Yunusov Institute of the Chemistry of Plant Substances,
   Academy of Sciences of Uzbekistan,
   Mirzo Ulugbek Str. 77,
   Tashkent 100170, Uzbekistan
;
    'Nusrat A. Parpiev'
;   The Mirzo Ulugbek National University of Uzbekistan
    Faculty of Chemistry
    University Str. 6,
    Tashkent 100779, Uzbekistan
;
    'Khusniddin M. Shakhidoyatov'
;  S. Yunusov Institute of the Chemistry of Plant Substances,
   Academy of Sciences of Uzbekistan,
   Mirzo Ulugbek Str. 77,
   Tashkent 100170, Uzbekistan
;
_publ_section_synopsis     .
