# Supplementary material for: 1,3-Dibenzyl-1,2,3,4-tetra­hydro­quinazoline-2,4-dione
Source: Acta Crystallogr Sect E Struct Rep Online. 2010 Jun 5;66(Pt 7):o1547. doi: 10.1107/S1600536810019938 (PMC3007055; doi:10.1107/S1600536810019938)
Supplement: Supplementary file 2 [file e-66-o1547-Isup2.hkl]

# 
# h,k,l, Fc-squared, Fo-squared, sigma(Fo-squared) and status flag 
# 
data_I
_shelx_title ' gav4 in Pbca' 
_shelx_refln_list_code          4 
_shelx_F_calc_maximum      597.42 
_exptl_crystal_F_000      2880.00 
_reflns_d_resolution_high  0.7951 
 
loop_ 
 _symmetry_equiv_pos_as_xyz 
 'x, y, z' 
 '-x+1/2, -y, z+1/2' 
 '-x, y+1/2, -z+1/2' 
 'x+1/2, -y+1/2, -z' 
 '-x, -y, -z' 
 'x-1/2, y, -z-1/2' 
 'x, -y-1/2, z-1/2' 
 '-x-1/2, y-1/2, z' 
 
_cell_length_a    17.8989 
_cell_length_b    14.0071 
_cell_length_c    27.7222 
_cell_angle_alpha  90.000 
_cell_angle_beta   90.000 
_cell_angle_gamma  90.000 
 
_shelx_F_squared_multiplier     1.000 
 
loop_ 
 _refln_index_h 
 _refln_index_k 
 _refln_index_l 
 _refln_F_squared_calc 
 _refln_F_squared_meas 
 _refln_F_squared_sigma 
 _refln_observed_status 
   2   0   0    58734.88    60183.13    801.76 o 
   4   0   0    13356.06    12451.36     58.88 o 
   6   0   0     8361.34     8319.14     93.11 o 
   8   0   0    17920.01    17872.97    147.62 o 
  10   0   0     3472.49     3671.08     78.81 o 
  12   0   0      599.47      613.00     44.17 o 
  14   0   0     2578.17     2633.49     85.94 o 
  16   0   0      193.44       80.31     40.93 o 
  18   0   0       98.79       59.56     32.40 o 
  20   0   0      338.95      287.14     38.12 o 
   2   1   0     3090.82     3209.80     27.53 o 
   4   1   0    39481.95    39248.32    107.37 o 
   6   1   0     1020.00     1006.48     19.32 o 
   8   1   0     1678.54     1900.11     29.40 o 
  10   1   0      187.55      194.65     20.12 o 
  12   1   0      169.01      154.38     22.17 o 
  14   1   0        1.08       12.22     21.19 o 
  16   1   0      335.54      310.02     30.83 o 
  18   1   0      132.13      123.26     29.31 o 
  20   1   0       42.22        6.43     22.37 o 
   0   2   0     5445.97     4670.68     40.23 o 
   2   2   0      263.62      238.32      7.33 o 
   4   2   0    62397.88    60959.48    191.72 o 
   6   2   0     2066.00     2111.04     32.47 o 
   8   2   0    18929.90    20143.07    116.89 o 
  10   2   0      496.10      745.71     23.26 o 
  12   2   0      883.24      927.69     52.54 o 
  14   2   0      306.14      313.00     23.41 o 
  16   2   0      328.66      319.35     32.15 o 
  18   2   0      587.95      564.78     36.44 o 
  20   2   0      115.47      152.71     35.24 o 
   2   3   0   141905.86   153798.91    614.25 o 
   4   3   0    23195.34    21774.96     70.42 o 
   6   3   0     1003.91      958.08     23.20 o 
   8   3   0     1486.24     1482.04     27.23 o 
  10   3   0     1720.28     1749.46    113.18 o 
  12   3   0     1796.19     1754.76     70.40 o 
  14   3   0      244.54      274.50     22.62 o 
  16   3   0       52.26       46.99     20.80 o 
  18   3   0       90.84       91.78     26.81 o 
  20   3   0       24.35       26.67     32.15 o 
   0   4   0   220682.61   239814.59   1931.96 o 
   2   4   0    16874.22    15547.67     67.93 o 
   4   4   0     7894.68     7795.67     48.95 o 
   6   4   0     3975.25     3879.65     48.30 o 
   8   4   0      304.39      379.40     18.77 o 
  10   4   0     1469.54     1687.26    120.57 o 
  12   4   0      365.47      384.36     40.33 o 
  14   4   0      980.71     1014.14     48.74 o 
  16   4   0       93.35      101.57     21.44 o 
  18   4   0       24.64       23.34     23.10 o 
  20   4   0       37.81       43.72     29.07 o 
   2   5   0    11724.44    10901.20     61.88 o 
   4   5   0    14021.77    13570.33     99.90 o 
   6   5   0     7762.61     7802.82    100.46 o 
   8   5   0     3141.63     3076.05     75.42 o 
  10   5   0       62.80       60.75     19.77 o 
  12   5   0        1.84        8.79     29.57 o 
  14   5   0     1316.49     1380.40     50.26 o 
  16   5   0       18.45       30.26     25.77 o 
  18   5   0       79.13       83.21     24.28 o 
  20   5   0       11.25       11.98     26.47 o 
   0   6   0       96.96      184.61     17.60 o 
   2   6   0    16529.80    15881.53    178.05 o 
   4   6   0      879.25      761.44     18.11 o 
   6   6   0    13475.14    13719.38     74.49 o 
   8   6   0     1807.46     1868.79     60.74 o 
  10   6   0       33.03       21.32     28.88 o 
  12   6   0      672.24      686.51     52.17 o 
  14   6   0      101.19       75.49     27.66 o 
  16   6   0     1459.95     1307.64     39.80 o 
  18   6   0      183.01      187.84     25.72 o 
  20   6   0       82.75      102.95     25.10 o 
   2   7   0    14693.61    14378.40     96.39 o 
   4   7   0      505.09      561.37     17.33 o 
   6   7   0     2518.43     2537.14     56.34 o 
   8   7   0     5870.38     5761.36    103.40 o 
  10   7   0     1464.05     1554.83     46.70 o 
  12   7   0      939.13      928.21     59.56 o 
  14   7   0        0.90       15.41     24.53 o 
  16   7   0      132.97      127.32     21.00 o 
  18   7   0       71.28       35.45     28.92 o 
  20   7   0      407.56      370.54     23.95 o 
   0   8   0    53109.11    51263.61    282.76 o 
   2   8   0     3858.90     3863.95     55.96 o 
   4   8   0      737.22      701.59     28.09 o 
   6   8   0      186.39      177.83     22.98 o 
   8   8   0        0.19      -13.18     32.07 o 
  10   8   0      446.17      448.06     44.82 o 
  12   8   0      225.54      157.50     39.48 o 
  14   8   0       25.21       -0.39     24.17 o 
  16   8   0      715.44      728.71     33.61 o 
  18   8   0       20.81       29.37     22.28 o 
   2   9   0      965.06      940.73     32.73 o 
   4   9   0      302.96      303.12     23.35 o 
   6   9   0        3.12        1.65     35.99 o 
   8   9   0     2218.79     2189.48     77.45 o 
  10   9   0       53.20       41.60     34.58 o 
  12   9   0        0.84        1.93     30.90 o 
  14   9   0       66.33       73.83     21.63 o 
  16   9   0       38.30       17.06     21.34 o 
  18   9   0       13.46       11.57     22.99 o 
   0  10   0        1.59       38.16     28.06 o 
   2  10   0      502.96      434.05     22.30 o 
   4  10   0      394.85      434.29     31.22 o 
   6  10   0       17.83       -8.70     26.38 o 
   8  10   0     1079.37     1087.21     42.44 o 
  10  10   0     1113.61     1056.64     62.43 o 
  12  10   0      134.23      149.38     43.16 o 
  14  10   0       74.82       58.16     28.48 o 
  16  10   0       20.18       -2.80     27.28 o 
   2  11   0        0.02       12.93     24.61 o 
   4  11   0       13.49        4.06     24.99 o 
   6  11   0      644.02      688.70     35.60 o 
   8  11   0      483.05      448.74     32.93 o 
  10  11   0      654.81      620.85     51.46 o 
  12  11   0        8.69        5.49     27.28 o 
  14  11   0        0.73      -13.77     35.82 o 
  16  11   0        8.71       -3.92     25.52 o 
   0  12   0    11829.73    11149.71    178.59 o 
   2  12   0       10.77       17.30     30.68 o 
   4  12   0      852.43      946.96     50.62 o 
   6  12   0     1152.28     1088.92     45.83 o 
   8  12   0       42.61       47.43     27.53 o 
  10  12   0      110.46      137.38     48.05 o 
  12  12   0       15.81       24.72     39.74 o 
  14  12   0       72.42       54.79     32.59 o 
  16  12   0       22.29       29.75     18.97 o 
   2  13   0        0.04       10.21     30.03 o 
   4  13   0       10.83       11.38     21.53 o 
   6  13   0       12.38       -6.71     26.55 o 
   8  13   0      461.55      426.92     33.48 o 
  10  13   0        0.17       17.72     37.55 o 
  12  13   0      202.76      184.18     40.02 o 
  14  13   0      344.45      370.26     33.66 o 
   0  14   0        0.67       -8.76     43.73 o 
   2  14   0       64.51       83.46     28.63 o 
   4  14   0      115.28      105.08     28.33 o 
   6  14   0       47.86       36.37     24.83 o 
   8  14   0      435.49      428.78     36.09 o 
  10  14   0      131.40      198.97     37.78 o 
  12  14   0      361.00      360.51     35.59 o 
   2  15   0      111.29      110.46     28.41 o 
   4  15   0       18.07        3.36     23.71 o 
   6  15   0       19.21       29.15     31.96 o 
   8  15   0       26.07       28.82     18.61 o 
  10  15   0       16.71       15.81     22.85 o 
   0  16   0      109.55       87.67     37.95 o 
   2  16   0       43.98       42.42     24.24 o 
   4  16   0       32.89       49.94     21.28 o 
   6  16   0       31.65       13.40     24.14 o 
   2  17   0       35.55       55.43     26.05 o 
   1   1   1     6812.91     6485.42     29.78 o 
   2   1   1    13928.69    12638.13     79.96 o 
   3   1   1      285.73      286.37      8.29 o 
   4   1   1    25505.36    23883.81    119.71 o 
   5   1   1     1070.41      950.80     12.51 o 
   6   1   1     4085.28     4160.19     24.79 o 
   7   1   1       37.18       46.25      8.68 o 
   8   1   1     1739.93     1904.26     20.73 o 
   9   1   1     1935.91     1984.45     29.41 o 
  10   1   1     1490.74     1417.22     23.51 o 
  11   1   1        2.88       -3.28     11.53 o 
  12   1   1      124.30       96.49     15.50 o 
  13   1   1       54.40       70.59     17.31 o 
  14   1   1       17.18       19.76     16.26 o 
  15   1   1       28.33       44.05     17.71 o 
  16   1   1        1.23       -5.07     17.74 o 
  17   1   1        0.01      -10.36     17.23 o 
  18   1   1      251.30      242.49     21.34 o 
  19   1   1      244.78      235.99     20.82 o 
  20   1   1       38.19       40.15     15.50 o 
  21   1   1        0.00        8.47     18.37 o 
   0   2   1       72.81      100.67      3.64 o 
   1   2   1     4134.86     3520.42     25.02 o 
   2   2   1    53053.03    53530.10    226.98 o 
   3   2   1    15769.74    14660.75     65.58 o 
   4   2   1    30802.99    29682.67     60.60 o 
   5   2   1     9815.96     9554.71     54.75 o 
   6   2   1     5603.13     5733.85     25.92 o 
   7   2   1     5543.07     5451.33     34.84 o 
   8   2   1     1876.37     2065.12     17.68 o 
   9   2   1     1127.50     1199.25     20.14 o 
  10   2   1     2369.50     2600.70     26.15 o 
  11   2   1       43.70       26.61     12.35 o 
  12   2   1       14.02       18.57     21.18 o 
  13   2   1      419.62      409.36     42.88 o 
  14   2   1      277.47      290.82     17.69 o 
  15   2   1       16.11       28.14     16.55 o 
  16   2   1      237.81      256.39     21.78 o 
  17   2   1        1.47        2.34     17.11 o 
  18   2   1        3.25       -0.71     17.17 o 
  19   2   1       93.95       69.08     18.12 o 
  20   2   1       23.78        6.47     23.49 o 
  21   2   1        4.96        0.23     16.70 o 
   1   3   1     3605.61     3250.81     19.00 o 
   2   3   1     5331.22     4384.13     24.03 o 
   3   3   1      222.96      207.52      5.42 o 
   4   3   1     8206.94     7390.54     36.81 o 
   5   3   1      118.28      106.17      8.77 o 
   6   3   1    14193.50    14282.69     54.23 o 
   7   3   1       62.15       74.09     19.91 o 
   8   3   1      303.34      338.99     10.89 o 
   9   3   1    18364.23    19296.58    185.00 o 
  10   3   1       61.96       50.41     12.04 o 
  11   3   1     4993.37     5420.53     61.58 o 
  12   3   1        9.06       14.88     16.86 o 
  13   3   1      213.20      230.52     17.83 o 
  14   3   1       34.68       21.24     14.31 o 
  15   3   1      291.49      297.24     17.53 o 
  16   3   1       52.53       52.16     15.42 o 
  17   3   1        3.48      -11.61     14.73 o 
  18   3   1       10.36        1.26     17.16 o 
  19   3   1       24.36       35.15     27.02 o 
  20   3   1       34.40       66.92     24.34 o 
  21   3   1       12.22       12.10     18.61 o 
   0   4   1   356912.63   390423.34   8727.69 o 
   1   4   1   122451.60   127424.77    611.63 o 
   2   4   1    22269.20    22078.44     59.95 o 
   3   4   1      572.65      595.45      9.44 o 
   4   4   1    11536.14    10798.52     44.23 o 
   5   4   1       10.39       13.00      9.56 o 
   6   4   1      145.55      210.34     14.22 o 
   7   4   1       14.94        9.99     11.74 o 
   8   4   1        7.01       12.86     10.43 o 
   9   4   1      688.08      640.38     16.25 o 
  10   4   1       56.52       43.86     12.59 o 
  11   4   1       21.19       16.00     15.70 o 
  12   4   1     1101.75     1166.40     43.08 o 
  13   4   1     1190.40     1289.52     34.19 o 
  14   4   1     1393.33     1448.62     30.51 o 
  15   4   1      478.81      484.02     19.64 o 
  16   4   1      816.30      833.32     23.35 o 
  17   4   1       43.27       30.09     16.07 o 
  18   4   1       22.90       36.59     16.62 o 
  19   4   1       66.17       50.97     24.07 o 
  20   4   1       32.23       38.32     21.17 o 
  21   4   1        2.67        2.44     17.00 o 
   1   5   1      826.03      775.73      7.18 o 
   2   5   1     3549.41     3241.02     23.52 o 
   3   5   1     4422.06     4289.72     27.54 o 
   4   5   1     3824.47     3735.26     26.35 o 
   5   5   1     1312.44     1170.08     17.40 o 
   6   5   1     1964.95     1864.54     36.94 o 
   7   5   1      594.33      553.97     26.85 o 
   8   5   1     3495.32     3558.91     64.09 o 
   9   5   1     4956.53     4583.06     66.20 o 
  10   5   1       80.32       77.17     16.75 o 
  11   5   1      134.29      126.79     23.24 o 
  12   5   1      117.89      105.19     26.68 o 
  13   5   1     3606.07     3648.32     58.74 o 
  14   5   1      430.20      408.64     23.23 o 
  15   5   1      362.70      345.40     22.46 o 
  16   5   1       50.27       33.52     18.56 o 
  17   5   1       90.96      113.31     18.53 o 
  18   5   1      737.57      812.49     40.79 o 
  19   5   1      145.08      193.93     26.38 o 
  20   5   1       31.29       47.69     18.35 o 
  21   5   1       91.55       89.78     13.62 o 
   0   6   1     4533.69     4642.55     50.35 o 
   1   6   1     2906.07     2644.86     48.61 o 
   2   6   1     2116.80     2097.05     21.45 o 
   3   6   1      932.58      953.12     13.10 o 
   4   6   1     8441.24     7980.33     50.00 o 
   5   6   1     3000.34     2998.49     30.67 o 
   6   6   1      579.28      682.53     15.82 o 
   7   6   1      144.30      147.57     18.95 o 
   8   6   1     6619.12     6630.74     77.42 o 
   9   6   1     2594.55     2561.80     52.58 o 
  10   6   1      159.85      179.75     19.82 o 
  11   6   1      458.85      462.85     31.62 o 
  12   6   1      107.37      118.66     27.22 o 
  13   6   1      467.08      476.00     28.22 o 
  14   6   1        6.35       -1.90     19.14 o 
  15   6   1        1.50       -2.10     16.68 o 
  16   6   1       39.08       38.78     16.36 o 
  17   6   1        1.06      -10.50     17.05 o 
  18   6   1       20.35        2.42     17.58 o 
  19   6   1        4.98       10.03     19.89 o 
  20   6   1       39.29       54.26     16.93 o 
   1   7   1        1.60        5.61      6.37 o 
   2   7   1     4136.28     4250.07     76.34 o 
   3   7   1     4185.89     4228.64     48.48 o 
   4   7   1      130.34      158.65      9.49 o 
   5   7   1       14.10       25.35      8.46 o 
   6   7   1      468.12      465.99     15.02 o 
   7   7   1      342.53      315.68     24.91 o 
   8   7   1       76.12       64.00     19.08 o 
   9   7   1       63.51       67.11     21.24 o 
  10   7   1      559.94      598.12     27.17 o 
  11   7   1      193.45      189.43     25.50 o 
  12   7   1      183.39      181.90     27.99 o 
  13   7   1      166.25      151.95     22.00 o 
  14   7   1        0.47      -10.76     17.45 o 
  15   7   1      557.95      535.65     23.43 o 
  16   7   1       64.85       57.70     14.09 o 
  17   7   1        0.11        2.05     13.44 o 
  18   7   1       96.11      102.84     18.25 o 
  19   7   1       11.18       11.66     16.16 o 
  20   7   1       14.81       -3.17     12.01 o 
   0   8   1    87114.17    85192.77   1761.17 o 
   1   8   1     3845.44     3551.98     53.28 o 
   2   8   1      299.15      293.42     16.32 o 
   3   8   1      215.03      198.08     12.27 o 
   4   8   1      303.18      270.43     11.80 o 
   5   8   1       39.72       44.71     10.26 o 
   6   8   1        0.87       10.68     12.92 o 
   7   8   1       38.16       23.85     18.47 o 
   8   8   1       19.92       20.30     21.74 o 
   9   8   1       38.21       48.80     25.10 o 
  10   8   1       90.80       92.61     25.87 o 
  11   8   1      559.41      500.52     45.14 o 
  12   8   1        1.26        3.47     20.99 o 
  13   8   1      273.14      254.46     24.02 o 
  14   8   1       27.62       44.28     18.67 o 
  15   8   1      134.17      117.32     16.47 o 
  16   8   1      167.77      184.76     15.48 o 
  17   8   1        5.94        9.81     12.57 o 
  18   8   1      171.84      174.18     18.40 o 
  19   8   1       50.17       22.36     21.36 o 
   1   9   1     3265.26     3043.22     37.44 o 
   2   9   1       12.22       27.54     11.52 o 
   3   9   1      857.65      810.46     26.30 o 
   4   9   1       35.29       39.30     17.51 o 
   5   9   1     1477.17     1450.09     43.49 o 
   6   9   1       26.29       28.31     32.46 o 
   7   9   1     1751.33     1726.41     45.91 o 
   8   9   1        0.66      -24.45     42.10 o 
   9   9   1      761.92      754.43     36.70 o 
  10   9   1        0.01       12.18     25.03 o 
  11   9   1       16.34       24.28     25.42 o 
  12   9   1        0.32       -2.60     22.91 o 
  13   9   1       64.24       64.92     19.99 o 
  14   9   1      106.20       76.44     18.83 o 
  15   9   1       12.84        1.17     15.63 o 
  16   9   1       39.35       33.76     15.80 o 
  17   9   1       12.18        8.40     14.74 o 
  18   9   1        4.07        5.08     22.63 o 
   0  10   1      975.34      933.69     46.21 o 
   1  10   1       90.13       99.27     14.17 o 
   2  10   1      338.68      352.42     16.56 o 
   3  10   1      340.67      333.19     27.72 o 
   4  10   1     1102.20     1124.41     29.97 o 
   5  10   1        8.27       21.15     24.68 o 
   6  10   1      119.19      126.71     18.38 o 
   7  10   1      226.97      244.41     20.37 o 
   8  10   1      498.51      499.95     23.49 o 
   9  10   1      348.97      294.46     29.84 o 
  10  10   1        0.95        6.59     26.26 o 
  11  10   1      285.56      247.72     31.36 o 
  12  10   1       30.31       42.09     23.10 o 
  13  10   1        9.37       -6.07     21.84 o 
  14  10   1      208.45      201.41     24.81 o 
  15  10   1       10.82       -4.06     20.56 o 
  16  10   1       79.26       74.72     21.38 o 
  17  10   1        4.97       20.93     15.58 o 
   1  11   1     1639.72     1572.46     35.35 o 
   2  11   1      880.75      840.29     42.37 o 
   3  11   1      323.00      329.68     21.62 o 
   4  11   1      384.06      401.42     23.21 o 
   5  11   1      116.89      122.99     19.59 o 
   6  11   1       23.45       13.97     20.33 o 
   7  11   1      117.56      107.06     21.23 o 
   8  11   1      255.79      265.11     20.10 o 
   9  11   1      487.24      425.60     23.23 o 
  10  11   1        0.27        6.42     21.27 o 
  11  11   1        3.15      -18.27     28.25 o 
  12  11   1       47.80       59.14     23.44 o 
  13  11   1        0.00        3.12     21.39 o 
  14  11   1       38.89       24.96     25.62 o 
  15  11   1        1.83        7.65     22.06 o 
  16  11   1       25.38       22.96     18.12 o 
  17  11   1        1.68      -12.57     12.57 o 
   0  12   1       58.23       53.10     32.23 o 
   1  12   1     1950.74     1924.68     40.86 o 
   2  12   1      389.72      372.19     24.57 o 
   3  12   1      218.86      199.69     22.25 o 
   4  12   1      116.35       81.21     16.28 o 
   5  12   1      258.70      254.51     19.71 o 
   6  12   1        0.37       11.93     21.36 o 
   7  12   1       76.42       62.63     21.98 o 
   8  12   1       26.90       -0.37     21.42 o 
   9  12   1      196.73      186.56     20.64 o 
  10  12   1        0.41      -10.13     30.64 o 
  11  12   1      147.86      149.30     31.76 o 
  12  12   1        5.23      -28.98     28.98 o 
  13  12   1      214.27      168.88     28.56 o 
  14  12   1       83.45       88.03     23.74 o 
  15  12   1        1.16       -4.19     17.37 o 
  16  12   1      118.48       97.66     14.25 o 
   1  13   1      380.28      333.25     25.56 o 
   2  13   1        1.62       -4.76     20.22 o 
   3  13   1        0.00       18.10     19.91 o 
   4  13   1      109.01      139.51     16.68 o 
   5  13   1      153.09      122.76     16.31 o 
   6  13   1       66.01       74.35     17.09 o 
   7  13   1       82.70       83.78     19.99 o 
   8  13   1       78.36       84.53     18.82 o 
   9  13   1        6.05        8.66     17.70 o 
  10  13   1       96.28      104.43     28.79 o 
  11  13   1       30.35       42.41     27.54 o 
  12  13   1        2.33        8.49     24.19 o 
  13  13   1      169.77      166.91     23.71 o 
  14  13   1        1.23       -9.69     16.84 o 
  15  13   1       58.84       85.35     12.98 o 
   0  14   1      246.21      218.09     34.30 o 
   1  14   1      498.16      439.65     27.41 o 
   2  14   1       23.62       21.93     19.80 o 
   3  14   1        9.76        1.36     19.54 o 
   4  14   1      126.69      109.86     21.79 o 
   5  14   1       37.85       43.69     14.70 o 
   6  14   1       17.27       13.00     17.27 o 
   7  14   1        0.57        6.67     17.22 o 
   8  14   1        0.33        6.27     16.12 o 
   9  14   1      224.91      209.54     17.87 o 
  10  14   1       79.89       87.98     23.76 o 
  11  14   1       76.99       85.64     22.19 o 
  12  14   1        3.12        4.58     17.65 o 
  13  14   1       31.40       21.21     14.31 o 
   1  15   1        0.10       -1.73     19.35 o 
   2  15   1       62.90       46.51     19.82 o 
   3  15   1      119.29      113.88     19.87 o 
   4  15   1        3.98        0.01     17.22 o 
   5  15   1        5.13        3.63     16.29 o 
   6  15   1       23.93        6.24     18.89 o 
   7  15   1        1.14       -9.02     15.11 o 
   8  15   1       28.90       42.66     15.50 o 
   9  15   1        7.82      -16.94     21.64 o 
  10  15   1       36.53       41.94     16.11 o 
  11  15   1       68.11       88.56     14.46 o 
   0  16   1     1447.25     1513.99     47.34 o 
   1  16   1      331.31      278.56     20.60 o 
   2  16   1      227.57      188.02     19.01 o 
   3  16   1        8.87       26.15     15.55 o 
   4  16   1       43.01       40.13     14.86 o 
   5  16   1        3.46        2.51     20.62 o 
   6  16   1        3.82      -12.14     24.80 o 
   1  17   1        4.91        5.34     14.80 o 
   2  17   1        3.60        4.17     16.01 o 
   3  17   1       11.70       20.31     24.57 o 
   4  17   1        2.43       -4.46     20.97 o 
   1   0   2    72762.71    86316.59    473.57 o 
   2   0   2     7684.77     7133.24     20.98 o 
   3   0   2       95.26       97.81      5.73 o 
   4   0   2    45729.88    45099.73    178.72 o 
   5   0   2    26301.87    25581.91     81.26 o 
   6   0   2     8114.15     7206.94     50.23 o 
   7   0   2      258.46      228.93     15.15 o 
   8   0   2      734.43      850.94     22.22 o 
   9   0   2     3413.42     3490.68     69.60 o 
  10   0   2     4779.42     5004.21     64.44 o 
  11   0   2      770.89      825.19     33.99 o 
  12   0   2     1193.64     1088.50     50.65 o 
  13   0   2      682.57      825.34     49.95 o 
  14   0   2       38.62       37.21     21.85 o 
  15   0   2      183.75      188.00     28.42 o 
  16   0   2     1305.26     1152.17     73.67 o 
  17   0   2      265.67      277.94     30.36 o 
  18   0   2      141.49      109.29     28.78 o 
  19   0   2        4.11       33.00     26.10 o 
  20   0   2        0.19       -4.83     21.68 o 
  21   0   2       26.03       33.56     26.78 o 
   1   1   2      235.75      176.30      2.23 o 
   2   1   2     8199.96     7892.10     51.12 o 
   3   1   2      548.05      487.50      5.89 o 
   4   1   2     8430.44     7503.41     29.53 o 
   5   1   2    46134.70    45462.63     75.43 o 
   6   1   2      386.43      382.70     10.45 o 
   7   1   2    31625.21    32160.99    105.83 o 
   8   1   2     2709.72     2726.43     27.28 o 
   9   1   2     2963.29     3063.24     30.73 o 
  10   1   2     1488.92     1698.86     26.58 o 
  11   1   2       77.82       83.24     14.86 o 
  12   1   2      145.10      154.25     18.21 o 
  13   1   2      906.24     1045.23     31.86 o 
  14   1   2       52.80       43.41     15.94 o 
  15   1   2       54.07       41.99     18.38 o 
  16   1   2      102.89      102.77     19.93 o 
  17   1   2       59.64       45.14     18.96 o 
  18   1   2       70.40       72.46     19.51 o 
  19   1   2       39.80       37.35     16.88 o 
  20   1   2        0.16       -1.16     15.17 o 
  21   1   2        1.55        4.52     25.91 o 
   0   2   2    86755.14    87978.50    575.26 o 
   1   2   2     7886.08     6509.78     23.23 o 
   2   2   2    16095.90    15577.89     89.51 o 
   3   2   2     2278.92     2130.13     13.32 o 
   4   2   2      165.72      150.64      6.62 o 
   5   2   2       11.44       24.20      6.40 o 
   6   2   2     1938.94     1650.94     15.01 o 
   7   2   2     2008.19     1843.23     21.64 o 
   8   2   2    19000.49    20294.51    160.33 o 
   9   2   2    18258.73    19343.42    106.12 o 
  10   2   2      693.61      663.43     17.00 o 
  11   2   2       26.82       47.45     13.67 o 
  12   2   2       75.96       66.30     17.58 o 
  13   2   2        2.26        5.75     24.33 o 
  14   2   2      816.93      840.52     24.33 o 
  15   2   2       48.77       59.25     17.58 o 
  16   2   2       11.45       14.09     16.24 o 
  17   2   2       74.83       60.57     19.52 o 
  18   2   2        7.49        7.88     18.65 o 
  19   2   2       29.76       36.30     16.44 o 
  20   2   2       22.35       17.59     16.82 o 
  21   2   2       34.31       47.75     18.99 o 
   1   3   2     1220.39     1160.03     10.94 o 
   2   3   2    11743.16    10684.87     69.90 o 
   3   3   2        0.37       17.89      5.73 o 
   4   3   2      419.67      468.67     11.27 o 
   5   3   2      559.69      596.76     12.88 o 
   6   3   2     5080.79     4639.28     30.36 o 
   7   3   2       22.58       21.24      6.62 o 
   8   3   2     6766.24     6691.77    101.77 o 
   9   3   2      275.54      290.07     11.47 o 
  10   3   2      163.76      124.22     11.46 o 
  11   3   2      676.31      681.25     26.16 o 
  12   3   2       13.63       30.95     17.65 o 
  13   3   2      689.29      765.24     31.06 o 
  14   3   2       44.07       61.39     15.80 o 
  15   3   2       58.01       64.88     14.77 o 
  16   3   2        7.36       10.97     14.83 o 
  17   3   2       20.79       12.37     15.46 o 
  18   3   2       80.59       58.69     16.01 o 
  19   3   2       17.22       25.00     18.75 o 
  20   3   2        0.63      -11.94     22.39 o 
  21   3   2        3.11        0.77     13.23 o 
   0   4   2    81285.86    86099.19   1062.28 o 
   1   4   2    15100.41    14417.15     36.57 o 
   2   4   2    11059.85    10061.07     48.10 o 
   3   4   2     2030.52     1881.36     14.55 o 
   4   4   2     2467.22     2211.84     14.52 o 
   5   4   2      527.59      514.07     12.09 o 
   6   4   2     3812.00     3821.06     49.49 o 
   7   4   2     2992.60     2962.13     54.14 o 
   8   4   2       76.83       82.71     11.53 o 
   9   4   2      169.82      174.56     11.54 o 
  10   4   2     5736.22     5724.90     76.03 o 
  11   4   2       34.97       44.14     16.63 o 
  12   4   2      262.88      310.17     22.66 o 
  13   4   2      110.04      124.13     18.18 o 
  14   4   2      511.14      485.56     23.56 o 
  15   4   2        2.62       -2.70     14.84 o 
  16   4   2      707.00      755.44     22.04 o 
  17   4   2       39.18       52.96     15.51 o 
  18   4   2        4.61        9.25     19.82 o 
  19   4   2       15.85        2.76     19.02 o 
  20   4   2        0.11       -4.58     20.89 o 
  21   4   2       51.56       66.48     20.98 o 
   1   5   2    12861.01    11874.00     96.07 o 
   2   5   2     4509.80     4171.81     28.77 o 
   3   5   2     1254.51     1351.76     19.12 o 
   4   5   2      343.87      386.31     16.89 o 
   5   5   2      910.25      823.95     17.51 o 
   6   5   2       53.59       57.83     10.67 o 
   7   5   2        6.29        8.78     12.37 o 
   8   5   2     1674.04     1545.24     30.32 o 
   9   5   2     6760.18     6640.92     80.18 o 
  10   5   2     1548.88     1737.73     36.63 o 
  11   5   2      870.12      895.31     29.93 o 
  12   5   2      385.74      377.70     24.23 o 
  13   5   2     2690.78     2800.26     64.74 o 
  14   5   2       50.76       68.61     19.20 o 
  15   5   2        1.33       -8.32     18.51 o 
  16   5   2       29.29       33.27     17.32 o 
  17   5   2       78.40       46.15     16.98 o 
  18   5   2      185.37      222.15     23.19 o 
  19   5   2      100.44      110.72     15.40 o 
  20   5   2       18.74       19.95     18.35 o 
  21   5   2       79.70       88.66     20.39 o 
   0   6   2       30.09       49.29      5.95 o 
   1   6   2     1338.36     1259.38     34.05 o 
   2   6   2     1087.46     1142.49     16.99 o 
   3   6   2      635.83      670.32     13.07 o 
   4   6   2     1002.99      937.87     16.90 o 
   5   6   2      942.67      915.70     19.87 o 
   6   6   2     1177.75     1315.15     19.58 o 
   7   6   2       27.84       25.80     17.44 o 
   8   6   2      467.68      490.51     27.07 o 
   9   6   2       24.85       28.11     23.98 o 
  10   6   2       17.96       37.59     16.30 o 
  11   6   2      169.52      148.48     25.07 o 
  12   6   2      946.81      964.20     42.42 o 
  13   6   2      507.87      445.32     27.57 o 
  14   6   2       45.95       37.35     21.82 o 
  15   6   2        0.56      -13.62     15.80 o 
  16   6   2       17.71       25.14     15.48 o 
  17   6   2        4.65       20.03     17.12 o 
  18   6   2       30.28       36.09     18.06 o 
  19   6   2        5.41       -2.54     18.63 o 
  20   6   2       11.55       14.33     14.70 o 
   1   7   2      689.77      565.29     17.07 o 
   2   7   2      450.65      437.76     11.36 o 
   3   7   2       52.71       50.65      8.03 o 
   4   7   2      913.39      906.68     15.41 o 
   5   7   2     3518.93     3640.27     31.52 o 
   6   7   2     1515.72     1620.69     23.64 o 
   7   7   2      863.85      780.56     23.49 o 
   8   7   2       50.84       49.36     20.09 o 
   9   7   2      136.52      130.51     22.61 o 
  10   7   2       36.03       39.35     18.19 o 
  11   7   2      127.81       82.11     25.57 o 
  12   7   2      463.01      439.51     25.79 o 
  13   7   2        0.84       -4.52     18.69 o 
  14   7   2      271.26      281.55     23.31 o 
  15   7   2      285.24      314.76     20.90 o 
  16   7   2      220.15      196.43     17.80 o 
  17   7   2        1.16        4.46     14.47 o 
  18   7   2       27.35       34.53     16.18 o 
  19   7   2       59.91       50.71     16.55 o 
  20   7   2       20.90       18.72     16.80 o 
   0   8   2      218.76      191.67     24.23 o 
   1   8   2    17524.28    16282.32     86.61 o 
   2   8   2      573.49      463.91     18.45 o 
   3   8   2       95.28       91.36     10.07 o 
   4   8   2        0.89        3.90      8.93 o 
   5   8   2       89.63      105.91     13.33 o 
   6   8   2      343.60      397.84     17.07 o 
   7   8   2       37.21       49.48     19.55 o 
   8   8   2     1077.31     1176.46     38.16 o 
   9   8   2      145.67      134.44     23.96 o 
  10   8   2        3.43       12.40     23.01 o 
  11   8   2       98.41       67.08     22.92 o 
  12   8   2       73.72       82.54     27.56 o 
  13   8   2      101.82       72.46     21.83 o 
  14   8   2      180.22      171.56     18.26 o 
  15   8   2        7.95       13.63     15.84 o 
  16   8   2      179.67      163.83     16.58 o 
  17   8   2        0.09       -0.69     12.82 o 
  18   8   2       21.12        8.53     14.42 o 
  19   8   2      147.38      136.84     20.02 o 
   1   9   2     1869.45     1699.09     29.51 o 
   2   9   2      735.92      686.89     21.57 o 
   3   9   2      348.61      337.33     15.69 o 
   4   9   2     1292.26     1248.43     28.13 o 
   5   9   2       47.48       22.07     17.95 o 
   6   9   2      254.43      270.33     38.89 o 
   7   9   2      454.41      409.38     40.55 o 
   8   9   2      681.76      608.34     33.04 o 
   9   9   2      359.59      403.21     32.85 o 
  10   9   2        0.00        7.68     22.03 o 
  11   9   2      100.22      101.27     26.11 o 
  12   9   2      246.58      195.96     29.24 o 
  13   9   2       16.39       -1.32     22.45 o 
  14   9   2       40.73       43.34     18.07 o 
  15   9   2      251.16      244.27     23.41 o 
  16   9   2       58.90       56.40     16.39 o 
  17   9   2        1.51      -14.77     14.77 o 
  18   9   2       36.68        7.20     15.26 o 
   0  10   2      477.69      508.20     38.80 o 
   1  10   2       78.29       59.18     16.46 o 
   2  10   2      554.26      520.27     20.46 o 
   3  10   2      163.44      149.80     17.20 o 
   4  10   2      673.86      716.92     41.48 o 
   5  10   2      116.13      114.57     26.07 o 
   6  10   2       84.72       70.38     19.57 o 
   7  10   2       19.02       25.66     18.54 o 
   8  10   2       86.21       96.29     19.10 o 
   9  10   2     1396.79     1272.15     45.95 o 
  10  10   2        0.16      -14.95     52.30 o 
  11  10   2       21.41       33.28     22.75 o 
  12  10   2       45.14       53.17     21.13 o 
  13  10   2       17.12        9.17     24.12 o 
  14  10   2       52.69       31.29     22.22 o 
  15  10   2       15.33       14.83     18.84 o 
  16  10   2       19.95        5.01     20.87 o 
  17  10   2       21.40       21.04     15.71 o 
   1  11   2       31.29       39.64     17.90 o 
   2  11   2       73.68       69.19     18.54 o 
   3  11   2      377.10      404.69     21.06 o 
   4  11   2      198.42      192.27     17.95 o 
   5  11   2       11.58       35.44     17.09 o 
   6  11   2        0.05      -21.39     21.47 o 
   7  11   2        4.23        2.81     18.74 o 
   8  11   2       30.22       35.60     17.83 o 
   9  11   2      198.03      150.04     26.92 o 
  10  11   2       54.82       50.36     25.43 o 
  11  11   2      192.81      194.34     29.37 o 
  12  11   2       28.25       48.88     27.61 o 
  13  11   2       65.81       82.64     22.54 o 
  14  11   2       32.69       23.80     25.58 o 
  15  11   2       20.02       20.77     22.03 o 
  16  11   2        0.06       16.00     18.35 o 
  17  11   2        2.46        8.55     12.29 o 
   0  12   2     6585.94     6657.84     99.42 o 
   1  12   2     5284.75     4943.60     82.91 o 
   2  12   2      573.03      522.77     25.75 o 
   3  12   2       41.54       40.84     17.85 o 
   4  12   2        7.05        3.82     17.40 o 
   5  12   2      166.44      197.71     19.25 o 
   6  12   2       11.97       28.56     18.79 o 
   7  12   2       98.77       95.31     23.27 o 
   8  12   2        8.82        1.85     20.67 o 
   9  12   2        9.35        6.00     21.83 o 
  10  12   2       10.40       -8.03     42.47 o 
  11  12   2       38.20       16.87     41.85 o 
  12  12   2        7.66       25.03     28.89 o 
  13  12   2      136.78      136.44     33.99 o 
  14  12   2       29.29       23.34     23.54 o 
  15  12   2        6.44       22.54     18.56 o 
  16  12   2        0.09        3.80     12.64 o 
   1  13   2        0.33        3.18     21.33 o 
   2  13   2       21.85       20.92     19.93 o 
   3  13   2       15.36        9.89     18.88 o 
   4  13   2       73.88       68.26     16.30 o 
   5  13   2       49.49       56.42     15.33 o 
   6  13   2       76.61       72.20     17.05 o 
   7  13   2      187.63      208.86     21.85 o 
   8  13   2       54.28       43.25     18.76 o 
   9  13   2      430.08      445.75     22.92 o 
  10  13   2       64.60       44.82     28.88 o 
  11  13   2      159.32      123.07     27.32 o 
  12  13   2        0.97        7.33     23.62 o 
  13  13   2       39.41       24.25     20.51 o 
  14  13   2       50.21       45.78     16.96 o 
  15  13   2       20.54       13.53     11.44 o 
   0  14   2       52.66       57.24     29.12 o 
   1  14   2      335.02      300.18     25.06 o 
   2  14   2      258.67      246.18     23.42 o 
   3  14   2      279.28      284.00     23.39 o 
   4  14   2      190.01      204.06     21.44 o 
   5  14   2       70.61       78.08     15.35 o 
   6  14   2        0.02      -17.75     17.75 o 
   7  14   2      260.30      273.72     21.81 o 
   8  14   2       61.00       58.63     16.93 o 
   9  14   2      157.19      147.37     19.74 o 
  10  14   2        8.21       17.50     20.89 o 
  11  14   2        0.57       -1.10     20.06 o 
  12  14   2        9.27        8.34     17.83 o 
  13  14   2       59.63       68.57     15.17 o 
   1  15   2      155.71      138.41     21.15 o 
   2  15   2        1.74       -7.18     18.94 o 
   3  15   2       25.19       10.94     18.16 o 
   4  15   2        5.64        5.52     17.61 o 
   5  15   2       70.74       72.44     16.75 o 
   6  15   2        0.59        6.35     18.21 o 
   7  15   2       11.97        4.43     15.18 o 
   8  15   2        0.92       -0.04     15.19 o 
   9  15   2        3.24       20.93     16.97 o 
  10  15   2        2.52       -2.56     15.60 o 
  11  15   2        2.93        7.24     12.80 o 
   0  16   2      910.49      989.62     40.60 o 
   1  16   2        4.98       -0.39     17.19 o 
   2  16   2      186.03      172.29     18.13 o 
   3  16   2      110.56      135.44     16.95 o 
   4  16   2       94.77      144.67     18.46 o 
   5  16   2       20.46       44.48     20.35 o 
   6  16   2        0.03        8.78     24.88 o 
   7  16   2       12.03       47.56     21.83 o 
   1  17   2       45.65       56.63     19.22 o 
   2  17   2        0.15       -3.53     15.71 o 
   3  17   2        0.07       -8.38     22.42 o 
   4  17   2       18.43       27.56     22.08 o 
   1   1   3       39.43       27.27      2.41 o 
   2   1   3       10.84       11.62      4.84 o 
   3   1   3    27029.54    26644.53    229.16 o 
   4   1   3      858.10      864.66     14.49 o 
   5   1   3     1834.22     1777.29     19.85 o 
   6   1   3     4899.15     4618.90     29.44 o 
   7   1   3     6605.46     6676.11     44.83 o 
   8   1   3     4261.54     4492.29     38.99 o 
   9   1   3     1137.90     1028.60     22.02 o 
  10   1   3      450.16      424.02     17.66 o 
  11   1   3        1.62        7.55     14.31 o 
  12   1   3      864.20      854.12     35.66 o 
  13   1   3      102.76      131.01     17.18 o 
  14   1   3      714.72      666.55     25.04 o 
  15   1   3       51.45       40.41     17.04 o 
  16   1   3       47.12       49.00     18.33 o 
  17   1   3        2.71       -9.10     19.14 o 
  18   1   3       27.53       18.14     18.03 o 
  19   1   3      100.13      103.03     17.78 o 
  20   1   3        3.33        1.28     17.36 o 
  21   1   3       27.11       33.91     24.69 o 
   0   2   3    22044.60    21450.85     58.62 o 
   1   2   3    16644.07    16182.11     89.34 o 
   2   2   3     6201.85     5831.20     56.36 o 
   3   2   3     9970.77     9676.26     60.62 o 
   4   2   3     6946.88     6562.86     53.90 o 
   5   2   3     4031.96     3837.24     28.78 o 
   6   2   3     6910.97     6748.66     26.67 o 
   7   2   3     1208.53     1225.38     14.75 o 
   8   2   3       31.62       33.71      8.54 o 
   9   2   3     3967.95     4113.97     38.09 o 
  10   2   3        3.44        9.94      9.73 o 
  11   2   3      599.42      576.99     17.26 o 
  12   2   3      717.87      777.47     22.94 o 
  13   2   3      134.90      144.52     21.39 o 
  14   2   3      253.57      245.46     18.71 o 
  15   2   3       30.63       12.23     16.29 o 
  16   2   3       55.26       48.34     16.43 o 
  17   2   3        1.72       -5.71     18.55 o 
  18   2   3        1.71        9.86     17.57 o 
  19   2   3        0.90      -10.25     18.48 o 
  20   2   3        7.43        2.28     16.09 o 
  21   2   3       83.26      103.54     27.68 o 
  22   2   3       33.46       28.01     16.30 o 
   1   3   3      656.95      829.05     10.43 o 
   2   3   3     4791.01     4535.65     22.59 o 
   3   3   3    10251.07     9601.38    101.15 o 
   4   3   3     7381.41     7563.30     46.00 o 
   5   3   3       86.38       80.50      7.98 o 
   6   3   3     3473.51     3541.84     42.82 o 
   7   3   3      410.17      386.98     11.75 o 
   8   3   3      644.03      799.02     14.86 o 
   9   3   3     1642.03     1829.59     48.47 o 
  10   3   3        3.93       12.49     10.18 o 
  11   3   3     2077.34     2183.75     40.87 o 
  12   3   3      474.98      472.29     24.54 o 
  13   3   3      120.13      145.93     17.39 o 
  14   3   3       88.88       96.12     16.89 o 
  15   3   3      314.18      311.81     17.98 o 
  16   3   3       34.34       25.05     14.28 o 
  17   3   3        3.06        7.28     16.09 o 
  18   3   3       17.27       11.09     17.41 o 
  19   3   3      347.51      322.31     24.32 o 
  20   3   3        0.83      -14.79     21.17 o 
  21   3   3      142.64      215.09     25.14 o 
  22   3   3       46.57       48.48     16.90 o 
   0   4   3    10085.84     9251.49    119.08 o 
   1   4   3    66949.95    70138.88    570.29 o 
   2   4   3      834.61      831.36     14.04 o 
   3   4   3      959.93      954.30     12.54 o 
   4   4   3     1958.67     1818.53     18.74 o 
   5   4   3      137.52      181.14     17.07 o 
   6   4   3      493.73      456.55     12.16 o 
   7   4   3      135.67      137.99     14.57 o 
   8   4   3     1001.42      909.00     28.27 o 
   9   4   3      540.07      538.26     18.79 o 
  10   4   3     1889.84     2095.80     40.11 o 
  11   4   3     1244.89     1231.68     34.91 o 
  12   4   3       56.66       93.96     29.91 o 
  13   4   3       14.14       24.62     18.84 o 
  14   4   3       35.13        9.03     17.50 o 
  15   4   3      225.65      216.01     20.93 o 
  16   4   3      102.58       88.49     16.63 o 
  17   4   3       14.10       18.48     17.13 o 
  18   4   3       63.36       52.32     20.70 o 
  19   4   3       66.23       79.35     18.57 o 
  20   4   3        5.37       -0.52     15.47 o 
  21   4   3       99.14      148.38     24.52 o 
   1   5   3     2670.43     2649.60     21.64 o 
   2   5   3      546.45      499.78     10.47 o 
   3   5   3    13599.16    13649.14     56.77 o 
   4   5   3        5.90        9.25      8.24 o 
   5   5   3      653.96      689.00     16.22 o 
   6   5   3     1627.91     1609.23     28.32 o 
   7   5   3      131.52       77.00     14.32 o 
   8   5   3      613.15      582.72     21.45 o 
   9   5   3      575.03      696.61     39.45 o 
  10   5   3       12.36       24.38     15.78 o 
  11   5   3      961.14      974.86     34.49 o 
  12   5   3      432.68      429.44     26.90 o 
  13   5   3     2046.30     1970.43     52.33 o 
  14   5   3     1347.37     1305.46     34.55 o 
  15   5   3      135.41      138.99     22.93 o 
  16   5   3      175.64      174.78     20.89 o 
  17   5   3      167.95      177.20     20.42 o 
  18   5   3        2.17        4.90     19.28 o 
  19   5   3       18.58       34.51     13.95 o 
  20   5   3       19.68       -0.31     18.52 o 
  21   5   3       45.30       44.25     18.98 o 
   0   6   3     8926.69     8436.27    155.22 o 
   1   6   3      109.74      106.13      7.88 o 
   2   6   3     1678.43     1580.48     39.79 o 
   3   6   3     5393.95     5430.48     41.96 o 
   4   6   3      208.59      183.50     10.11 o 
   5   6   3        0.43       15.40      8.09 o 
   6   6   3      547.96      558.17     17.56 o 
   7   6   3     3516.49     3193.44     77.81 o 
   8   6   3     1215.43     1306.37     37.55 o 
   9   6   3     4957.88     5077.95     71.84 o 
  10   6   3      399.74      391.37     35.31 o 
  11   6   3       22.78       55.91     24.09 o 
  12   6   3      745.24      742.14     41.11 o 
  13   6   3      356.26      323.90     24.63 o 
  14   6   3     3084.43     3165.69     49.60 o 
  15   6   3       25.54       17.36     15.98 o 
  16   6   3      192.00      178.88     20.89 o 
  17   6   3       62.04       48.39     20.27 o 
  18   6   3       89.69       87.06     18.29 o 
  19   6   3       64.80       52.70     16.05 o 
  20   6   3        5.52       -8.15     14.39 o 
   1   7   3      188.18      203.90     13.72 o 
   2   7   3     3970.51     3703.92     40.97 o 
   3   7   3     3014.34     3074.56     58.01 o 
   4   7   3       82.39       86.16      8.83 o 
   5   7   3      363.84      343.76     12.95 o 
   6   7   3        0.09       -5.12     11.68 o 
   7   7   3      227.33      231.65     20.66 o 
   8   7   3      299.68      291.95     25.87 o 
   9   7   3     2358.82     2428.34     51.90 o 
  10   7   3      308.39      279.31     27.12 o 
  11   7   3      320.76      255.47     28.58 o 
  12   7   3       15.22       30.35     21.60 o 
  13   7   3      664.47      684.52     54.74 o 
  14   7   3       24.58       23.91     18.05 o 
  15   7   3       96.37       99.40     17.25 o 
  16   7   3       19.09       40.64     15.99 o 
  17   7   3      273.01      268.00     17.20 o 
  18   7   3       26.62       25.95     16.62 o 
  19   7   3       56.49       75.04     16.62 o 
  20   7   3        6.76       -2.22     16.98 o 
   0   8   3     1755.30     1605.00     39.73 o 
   1   8   3    24616.49    23069.00    136.15 o 
   2   8   3     5480.90     5434.96     88.56 o 
   3   8   3        9.06       10.34      9.36 o 
   4   8   3      181.09      167.76     13.02 o 
   5   8   3       63.31       96.05     12.72 o 
   6   8   3        2.35        1.99     14.96 o 
   7   8   3       31.55       16.04     29.55 o 
   8   8   3      303.52      250.78     36.49 o 
   9   8   3       39.80       31.13     24.39 o 
  10   8   3      316.65      409.94     74.33 o 
  11   8   3       47.43       48.81     25.63 o 
  12   8   3      571.23      456.32     62.78 o 
  13   8   3       14.63        0.01     21.28 o 
  14   8   3        0.93       -0.93     18.83 o 
  15   8   3     1015.97     1033.88     41.01 o 
  16   8   3      343.82      348.86     20.58 o 
  17   8   3        9.74       13.62     13.05 o 
  18   8   3       21.88       33.94     14.33 o 
  19   8   3       28.69       48.85     18.29 o 
   1   9   3      217.38      218.94     18.77 o 
   2   9   3     2200.29     2005.28     52.03 o 
   3   9   3        3.32        2.04     15.22 o 
   4   9   3       73.21       84.48     16.35 o 
   5   9   3       35.05       36.30     20.91 o 
   6   9   3        0.32       -9.06     39.74 o 
   7   9   3      736.70      707.84     28.03 o 
   8   9   3      551.39      546.86     27.03 o 
   9   9   3      192.31      222.03     25.86 o 
  10   9   3      486.64      453.15     34.10 o 
  11   9   3       33.33       42.04     27.27 o 
  12   9   3        5.63       19.32     22.67 o 
  13   9   3      448.49      415.51     30.25 o 
  14   9   3       23.29       12.75     20.33 o 
  15   9   3      506.09      446.16     26.53 o 
  16   9   3       49.87       42.18     15.11 o 
  17   9   3        0.00        8.43     12.57 o 
  18   9   3        0.00        1.47     14.89 o 
   0  10   3      432.56      411.25     41.42 o 
   1  10   3        0.04      -16.24     20.39 o 
   2  10   3      506.99      438.55     20.79 o 
   3  10   3      718.82      754.59     24.76 o 
   4  10   3      328.51      337.72     23.46 o 
   5  10   3      101.86       93.21     21.33 o 
   6  10   3       40.24       63.31     20.63 o 
   7  10   3       40.61       11.58     17.76 o 
   8  10   3       28.68        0.50     18.76 o 
   9  10   3      303.45      307.00     26.14 o 
  10  10   3       33.97       42.30     22.61 o 
  11  10   3       55.31       26.36     22.73 o 
  12  10   3        2.72       -1.74     27.29 o 
  13  10   3       80.57       92.46     21.46 o 
  14  10   3       28.78       55.91     20.38 o 
  15  10   3       76.04       71.07     16.33 o 
  16  10   3      313.14      284.27     20.92 o 
  17  10   3        0.06       12.70     15.91 o 
   1  11   3      202.32      203.69     20.91 o 
   2  11   3      169.22      171.69     18.81 o 
   3  11   3      355.79      349.18     23.47 o 
   4  11   3       80.21      135.66     19.99 o 
   5  11   3        5.32       15.11     20.27 o 
   6  11   3        4.45       18.62     21.61 o 
   7  11   3       26.85      -12.34     17.39 o 
   8  11   3      813.56      749.21     27.93 o 
   9  11   3      186.71      165.14     23.15 o 
  10  11   3      135.00      142.85     29.95 o 
  11  11   3       19.45        9.46     27.82 o 
  12  11   3      197.56      161.79     29.90 o 
  13  11   3        1.35       29.64     25.36 o 
  14  11   3       69.29       85.22     20.75 o 
  15  11   3       16.35       22.85     21.86 o 
  16  11   3        4.62        2.25     17.60 o 
  17  11   3       11.69        7.23     17.69 o 
   0  12   3     4944.37     4751.11    118.29 o 
   1  12   3      993.06     1014.10     32.83 o 
   2  12   3     1923.52     1826.24     39.94 o 
   3  12   3      220.03      233.77     19.53 o 
   4  12   3        7.09        7.64     16.46 o 
   5  12   3      127.73      117.29     17.44 o 
   6  12   3        1.64       14.86     18.79 o 
   7  12   3      278.27      281.19     26.29 o 
   8  12   3       24.98       19.77     18.17 o 
   9  12   3      309.43      262.87     20.83 o 
  10  12   3       38.03       19.28     24.83 o 
  11  12   3       30.34       14.25     38.97 o 
  12  12   3      390.01      452.97     35.54 o 
  13  12   3       18.41       12.82     27.39 o 
  14  12   3       53.23       32.46     22.29 o 
  15  12   3        4.87       18.39     17.81 o 
  16  12   3       36.90       48.87     12.97 o 
   1  13   3      597.75      620.20     32.08 o 
   2  13   3        9.98        3.22     20.37 o 
   3  13   3      116.54      110.95     20.80 o 
   4  13   3        9.62       21.82     17.10 o 
   5  13   3      154.93      141.34     16.06 o 
   6  13   3       96.66       98.18     17.10 o 
   7  13   3       13.76       36.64     18.51 o 
   8  13   3       98.28      113.15     19.73 o 
   9  13   3       73.45       44.01     21.20 o 
  10  13   3        0.97        7.84     27.63 o 
  11  13   3        0.10      -21.34     30.09 o 
  12  13   3      141.37      124.24     24.60 o 
  13  13   3        4.75       11.25     20.34 o 
  14  13   3      148.22      152.05     19.84 o 
  15  13   3       66.57       74.53     13.02 o 
   0  14   3       47.00       60.67     29.78 o 
   1  14   3      475.67      502.78     27.86 o 
   2  14   3        8.65        9.75     20.36 o 
   3  14   3       97.65       79.45     21.22 o 
   4  14   3        6.60       -0.20     19.04 o 
   5  14   3       28.28       44.77     16.33 o 
   6  14   3      313.76      329.88     18.85 o 
   7  14   3      312.79      266.63     19.75 o 
   8  14   3        5.12       15.76     15.76 o 
   9  14   3       46.64       54.56     22.12 o 
  10  14   3        3.23       12.73     21.60 o 
  11  14   3       43.17       40.21     19.88 o 
  12  14   3       16.51       29.66     17.39 o 
  13  14   3       32.90       42.50     25.84 o 
   1  15   3      103.91       80.05     20.79 o 
   2  15   3        0.77        6.06     18.92 o 
   3  15   3        0.08      -12.50     17.78 o 
   4  15   3       62.72       82.62     18.71 o 
   5  15   3        0.41       11.27     15.98 o 
   6  15   3        4.62      -10.74     18.02 o 
   7  15   3       25.22       24.91     23.28 o 
   8  15   3       10.61       15.83     15.07 o 
   9  15   3      100.27      136.54     18.67 o 
  10  15   3       33.16       38.31     15.61 o 
  11  15   3       52.99       57.99     17.31 o 
   0  16   3      366.62      366.47     30.78 o 
   1  16   3      990.61      927.30     26.91 o 
   2  16   3       15.32       14.98     16.36 o 
   3  16   3       13.36       16.95     17.99 o 
   4  16   3        8.63       18.80     17.08 o 
   5  16   3        2.40        1.49     28.09 o 
   6  16   3        0.50       10.28     24.27 o 
   7  16   3        5.49        2.34     20.43 o 
   1  17   3       42.06       49.03     17.94 o 
   2  17   3       25.69       38.08     16.68 o 
   3  17   3       11.63        8.13     23.52 o 
   4  17   3       10.73       12.25     21.04 o 
   0   0   4    18950.49    17927.30     68.03 o 
   1   0   4    11561.80    10364.39     34.15 o 
   2   0   4     6153.93     5465.33     29.23 o 
   3   0   4    42283.39    39053.25    150.01 o 
   4   0   4     8427.37     8805.18    135.86 o 
   5   0   4     4624.00     4448.75     49.98 o 
   6   0   4    29759.41    29489.35    125.91 o 
   7   0   4    16090.97    16288.22     79.14 o 
   8   0   4    11920.65    12602.93    199.38 o 
   9   0   4       29.83       62.27     15.60 o 
  10   0   4     1322.66     1325.02     51.51 o 
  11   0   4      192.28      226.44     30.19 o 
  12   0   4     2672.30     2915.60     77.96 o 
  13   0   4      121.16       88.11     24.37 o 
  14   0   4      283.77      284.97     29.22 o 
  15   0   4     1220.35     1252.12     48.28 o 
  16   0   4      225.19      187.56     31.62 o 
  17   0   4      990.96      859.04     43.88 o 
  18   0   4        0.42       -4.70     24.93 o 
  19   0   4        1.31      -12.11     25.22 o 
  20   0   4        2.93       -6.74     26.57 o 
  21   0   4        0.32        0.00     22.39 o 
   1   1   4    41662.65    41096.89    223.45 o 
   2   1   4      610.53      522.83      8.36 o 
   3   1   4     9947.12     9592.14    290.35 o 
   4   1   4      642.73      635.20     13.89 o 
   5   1   4      429.20      446.94     25.83 o 
   6   1   4     1270.02     1393.02     21.32 o 
   7   1   4     1825.53     1766.10     24.59 o 
   8   1   4     3532.40     3718.13     36.18 o 
   9   1   4      128.28      133.40     13.45 o 
  10   1   4        0.04       -3.87     11.90 o 
  11   1   4       16.36        9.42     13.84 o 
  12   1   4       85.35       68.64     19.63 o 
  13   1   4      879.75      873.92     25.66 o 
  14   1   4      164.87      153.01     22.76 o 
  15   1   4      417.06      407.31     23.51 o 
  16   1   4      176.62      134.70     19.83 o 
  17   1   4      306.37      278.17     22.81 o 
  18   1   4       20.00       11.90     17.36 o 
  19   1   4        0.40      -10.52     17.02 o 
  20   1   4       47.98       58.64     16.84 o 
  21   1   4       43.18       92.45     24.39 o 
  22   1   4        8.12        8.67     16.31 o 
   0   2   4    13245.28    11755.90     36.73 o 
   1   2   4    19269.96    18465.14     90.98 o 
   2   2   4       27.47       31.52      6.57 o 
   3   2   4    34018.41    33698.50     85.62 o 
   4   2   4     4079.88     3974.21     32.97 o 
   5   2   4     1146.17     1246.93     13.57 o 
   6   2   4     4473.71     4384.21     27.11 o 
   7   2   4     9037.59     9405.60    116.41 o 
   8   2   4      600.31      538.00     15.24 o 
   9   2   4     3449.49     3705.90     35.86 o 
  10   2   4        0.56        0.51     10.24 o 
  11   2   4     2307.81     2443.73     38.01 o 
  12   2   4       52.64       12.80     20.50 o 
  13   2   4      450.65      428.93     29.84 o 
  14   2   4      239.62      212.47     25.83 o 
  15   2   4       83.39       69.80     15.80 o 
  16   2   4     1494.22     1271.30     34.22 o 
  17   2   4       33.15       35.95     16.39 o 
  18   2   4       21.70       48.15     17.71 o 
  19   2   4        8.47       14.73     20.32 o 
  20   2   4       25.52       29.39     16.13 o 
  21   2   4       13.43       25.55     22.95 o 
  22   2   4      170.08      228.08     20.05 o 
   1   3   4     2954.36     2867.47     26.42 o 
   2   3   4     2169.85     2129.03     31.12 o 
   3   3   4        2.86       10.96      3.16 o 
   4   3   4        1.70        9.71      4.39 o 
   5   3   4        1.16       13.93      6.55 o 
   6   3   4     2174.68     1957.44     36.76 o 
   7   3   4        5.20       22.36      7.52 o 
   8   3   4     5752.69     6061.62    140.25 o 
   9   3   4     1440.24     1516.74     27.47 o 
  10   3   4      423.97      505.07     19.34 o 
  11   3   4       14.83       19.23     16.30 o 
  12   3   4      997.13      926.68     30.29 o 
  13   3   4      191.45      165.52     19.27 o 
  14   3   4      390.80      382.93     19.14 o 
  15   3   4      254.66      208.27     17.31 o 
  16   3   4        3.02        5.38     16.10 o 
  17   3   4      231.43      209.40     17.79 o 
  18   3   4        0.16       -1.53     17.45 o 
  19   3   4        4.58        9.10     19.62 o 
  20   3   4        1.77       -7.44     21.13 o 
  21   3   4        0.32       11.65     25.63 o 
  22   3   4        5.03        2.12     13.58 o 
   0   4   4      339.11      272.38     17.03 o 
   1   4   4    10050.78     9739.90     53.94 o 
   2   4   4     2267.91     2119.30     20.03 o 
   3   4   4      799.92      974.85     14.95 o 
   4   4   4     2240.71     2435.94     27.67 o 
   5   4   4       78.44       84.36      7.42 o 
   6   4   4      307.17      243.69     15.87 o 
   7   4   4      557.82      580.05     16.71 o 
   8   4   4      665.29      709.91     27.78 o 
   9   4   4      165.97      172.81     14.78 o 
  10   4   4       17.28        4.35     11.95 o 
  11   4   4       31.88       17.38     17.82 o 
  12   4   4      538.38      564.06     47.74 o 
  13   4   4       85.30       75.26     17.45 o 
  14   4   4      520.81      566.81     25.26 o 
  15   4   4       35.22       34.91     18.22 o 
  16   4   4      336.36      370.31     23.55 o 
  17   4   4       10.25        6.03     19.17 o 
  18   4   4       10.62       15.77     20.06 o 
  19   4   4       85.29       72.88     18.66 o 
  20   4   4        1.31       19.38     15.41 o 
  21   4   4        0.02        4.84     13.79 o 
   1   5   4       45.41       28.33      8.30 o 
   2   5   4     3904.70     3800.45     37.82 o 
   3   5   4     4081.06     3970.03     31.51 o 
   4   5   4      663.78      626.09     12.84 o 
   5   5   4      996.09     1057.60     19.03 o 
   6   5   4     3468.08     3507.08     35.04 o 
   7   5   4      875.28      810.54     23.14 o 
   8   5   4     2445.65     2544.08     38.96 o 
   9   5   4      815.14      876.88     27.78 o 
  10   5   4       63.22       53.70     16.75 o 
  11   5   4      226.88      215.35     23.74 o 
  12   5   4      174.87      173.84     22.89 o 
  13   5   4       35.32       28.55     17.31 o 
  14   5   4     1219.73     1312.86     34.22 o 
  15   5   4      711.34      745.67     32.31 o 
  16   5   4        2.13        1.12     18.55 o 
  17   5   4      102.04      121.35     21.66 o 
  18   5   4        8.66       27.81     18.56 o 
  19   5   4       24.13        7.00     13.89 o 
  20   5   4       87.42       98.04     14.57 o 
  21   5   4      225.75      269.19     24.43 o 
   0   6   4    12334.38    11968.18    246.19 o 
   1   6   4     4706.73     4346.22     53.88 o 
   2   6   4       45.41       51.69      6.49 o 
   3   6   4       29.53       31.76      7.19 o 
   4   6   4      386.05      434.04     11.92 o 
   5   6   4     1617.35     1555.35     25.40 o 
   6   6   4     2976.61     3032.75     35.23 o 
   7   6   4      180.40      154.27     22.65 o 
   8   6   4     2297.38     2188.33    105.67 o 
   9   6   4      112.58       89.61     19.64 o 
  10   6   4      883.72      856.00     33.10 o 
  11   6   4       19.58       13.46     21.77 o 
  12   6   4     1553.72     1666.34     41.75 o 
  13   6   4      106.25      124.47     18.52 o 
  14   6   4        3.74        9.35     17.88 o 
  15   6   4      109.72       94.69     19.86 o 
  16   6   4       12.81        9.40     19.34 o 
  17   6   4       28.36       32.06     17.26 o 
  18   6   4       17.85        5.82     17.83 o 
  19   6   4        2.76        8.62     15.03 o 
  20   6   4        6.83       14.90     22.84 o 
   1   7   4     2502.83     2369.41     34.43 o 
   2   7   4       58.23       49.50     12.51 o 
   3   7   4       45.98       45.55      8.74 o 
   4   7   4      810.69      745.27     15.20 o 
   5   7   4     1135.50     1258.15     27.40 o 
   6   7   4     1391.61     1470.08     27.14 o 
   7   7   4        4.87       11.43     17.34 o 
   8   7   4     1055.26     1069.75     36.56 o 
   9   7   4     1889.22     1805.00     80.26 o 
  10   7   4       45.37       45.30     21.63 o 
  11   7   4      349.72      312.32     29.75 o 
  12   7   4       70.83       64.01     22.08 o 
  13   7   4      845.17      802.10     34.35 o 
  14   7   4      775.84      807.80     29.16 o 
  15   7   4        0.14        0.99     20.16 o 
  16   7   4      339.66      322.56     21.22 o 
  17   7   4      814.39      818.86     33.81 o 
  18   7   4       34.43       18.45     15.87 o 
  19   7   4       71.09       67.31     22.95 o 
  20   7   4      175.47      170.60     20.38 o 
   0   8   4    17559.44    17228.05    168.97 o 
   1   8   4       18.46       31.59     16.70 o 
   2   8   4     1034.03     1070.74     23.58 o 
   3   8   4       71.09       68.25     10.44 o 
   4   8   4      460.17      469.68     16.58 o 
   5   8   4        7.73       10.80     12.41 o 
   6   8   4      192.15      186.72     17.55 o 
   7   8   4       32.65       51.42     20.84 o 
   8   8   4      936.93      959.86     36.57 o 
   9   8   4       11.21       -3.78     23.97 o 
  10   8   4      779.55      701.88     37.14 o 
  11   8   4        8.71       -2.03     24.68 o 
  12   8   4      316.09      284.59     27.04 o 
  13   8   4      480.56      483.22     30.21 o 
  14   8   4      182.95      163.99     30.76 o 
  15   8   4      355.69      392.71     27.46 o 
  16   8   4       50.10       49.13     17.04 o 
  17   8   4       89.31       59.59     15.50 o 
  18   8   4       10.32        9.90     14.69 o 
  19   8   4       77.12       68.60     18.11 o 
   1   9   4       10.67        4.53     15.93 o 
   2   9   4     1704.43     1564.26     36.02 o 
   3   9   4      803.02      759.02     23.71 o 
   4   9   4      340.27      327.57     22.57 o 
   5   9   4       28.65       24.84     18.75 o 
   6   9   4       11.58       11.67     27.58 o 
   7   9   4        1.64      -19.80     19.80 o 
   8   9   4       43.72       33.01     21.98 o 
   9   9   4      214.66      208.72     27.93 o 
  10   9   4       56.83       59.97     19.85 o 
  11   9   4        5.35        0.08     21.43 o 
  12   9   4     1090.82     1033.06     38.19 o 
  13   9   4      449.95      433.56     36.26 o 
  14   9   4      540.13      526.22     28.68 o 
  15   9   4       51.39       43.75     19.39 o 
  16   9   4       36.18       33.07     15.17 o 
  17   9   4        2.62        5.61     12.54 o 
  18   9   4        0.01       24.55     20.99 o 
   0  10   4       20.47        2.58     31.84 o 
   1  10   4      152.85      158.61     24.45 o 
   2  10   4       35.39       28.07     14.24 o 
   3  10   4      806.82      774.32     28.45 o 
   4  10   4       21.09       20.36     24.04 o 
   5  10   4       40.38       73.65     19.25 o 
   6  10   4       76.52       68.80     18.27 o 
   7  10   4     1260.86     1300.65     32.34 o 
   8  10   4       42.07       67.69     18.90 o 
   9  10   4      892.61      803.33     41.62 o 
  10  10   4      341.78      279.18     50.89 o 
  11  10   4      141.59      143.46     30.39 o 
  12  10   4       49.98       29.69     30.34 o 
  13  10   4       21.92       27.41     27.47 o 
  14  10   4      234.97      230.28     22.65 o 
  15  10   4       12.74       10.26     15.83 o 
  16  10   4       61.96       51.36     14.01 o 
  17  10   4       88.81      123.69     23.73 o 
   1  11   4       25.31       32.80     18.18 o 
   2  11   4       64.59       66.61     18.58 o 
   3  11   4      296.13      298.31     20.16 o 
   4  11   4       18.69       40.07     16.86 o 
   5  11   4       61.41       62.06     17.43 o 
   6  11   4      130.70      160.28     19.73 o 
   7  11   4      446.11      426.52     23.85 o 
   8  11   4      105.45      127.46     18.38 o 
   9  11   4        9.35      -10.11     21.70 o 
  10  11   4        0.97      -21.94     26.39 o 
  11  11   4        6.95       24.06     26.52 o 
  12  11   4      203.02      185.26     31.38 o 
  13  11   4        1.84        8.75     26.26 o 
  14  11   4      173.77      156.40     21.61 o 
  15  11   4       20.19       23.98     20.03 o 
  16  11   4       13.08       12.52     16.30 o 
  17  11   4      201.12      215.28     19.91 o 
   0  12   4     4984.89     4813.12    140.52 o 
   1  12   4     5400.10     5243.76     63.30 o 
   2  12   4      730.75      690.16     29.46 o 
   3  12   4      379.54      434.36     22.05 o 
   4  12   4       27.18       35.97     17.06 o 
   5  12   4      136.99      140.63     17.91 o 
   6  12   4       85.33       75.04     19.49 o 
   7  12   4       18.43       13.49     21.61 o 
   8  12   4      283.01      234.48     22.14 o 
   9  12   4      435.78      450.25     23.25 o 
  10  12   4       70.17       63.94     26.92 o 
  11  12   4        4.28       -1.90     25.26 o 
  12  12   4      127.68      141.76     30.99 o 
  13  12   4      166.57      149.69     28.14 o 
  14  12   4      192.90      220.31     25.68 o 
  15  12   4      303.88      315.32     21.97 o 
  16  12   4       88.56       74.76     13.29 o 
   1  13   4      378.73      379.32     26.34 o 
   2  13   4      291.23      268.51     23.69 o 
   3  13   4        7.53        7.72     19.61 o 
   4  13   4       85.43       67.62     17.44 o 
   5  13   4       68.78       76.63     15.83 o 
   6  13   4        5.21        5.23     18.01 o 
   7  13   4       63.89       54.73     21.23 o 
   8  13   4      241.45      216.38     23.77 o 
   9  13   4        0.01        3.97     20.20 o 
  10  13   4        6.28        1.85     24.49 o 
  11  13   4       78.25       85.21     25.80 o 
  12  13   4        4.75       -7.04     23.50 o 
  13  13   4      226.75      233.24     24.16 o 
  14  13   4        1.14       20.07     16.80 o 
   0  14   4      253.54      221.20     35.37 o 
   1  14   4        0.01        2.89     20.80 o 
   2  14   4        0.87        5.52     19.40 o 
   3  14   4        9.60       13.21     19.40 o 
   4  14   4       17.16       10.27     18.83 o 
   5  14   4      101.27      107.81     16.51 o 
   6  14   4        4.43       -9.63     15.49 o 
   7  14   4      356.72      292.89     20.71 o 
   8  14   4        2.43       13.56     17.62 o 
   9  14   4      407.30      389.34     23.02 o 
  10  14   4        0.01       11.28     21.68 o 
  11  14   4       64.80       50.44     20.07 o 
  12  14   4       42.24       54.08     16.65 o 
  13  14   4        2.94        3.50     13.23 o 
   1  15   4       79.96       80.27     20.03 o 
   2  15   4       29.99       15.22     18.98 o 
   3  15   4        0.94      -13.85     18.10 o 
   4  15   4       67.95       41.23     17.21 o 
   5  15   4       16.21       10.52     18.87 o 
   6  15   4       19.38       32.64     19.96 o 
   7  15   4       96.13       85.51     19.67 o 
   8  15   4      135.34      158.27     18.49 o 
   9  15   4       93.75      107.38     18.00 o 
  10  15   4        5.57       -6.87     15.03 o 
  11  15   4       14.20        9.46     17.27 o 
   0  16   4      280.92      252.18     37.41 o 
   1  16   4      646.49      601.58     23.57 o 
   2  16   4      171.20      166.99     23.00 o 
   3  16   4       63.20       58.45     18.44 o 
   4  16   4       28.67       42.80     19.85 o 
   5  16   4        4.79       30.13     27.15 o 
   6  16   4        0.41       18.66     23.93 o 
   7  16   4        7.19       14.89     20.28 o 
   1  17   4       36.33       45.67     16.83 o 
   2  17   4       64.66       59.78     16.40 o 
   3  17   4       23.73       12.59     22.23 o 
   4  17   4       13.28        7.25     19.75 o 
   1   1   5    33383.55    30640.99    242.46 o 
   2   1   5      856.37      863.41     10.93 o 
   3   1   5     9826.61     9266.29     52.18 o 
   4   1   5    13096.11    12703.72    103.62 o 
   5   1   5     8424.91     8468.24     60.58 o 
   6   1   5     9605.43     9454.44     61.97 o 
   7   1   5     2982.84     2979.49     28.15 o 
   8   1   5      923.53      853.38     23.46 o 
   9   1   5     2188.13     2318.34     35.84 o 
  10   1   5      247.17      228.48     17.77 o 
  11   1   5       83.87       83.42     16.48 o 
  12   1   5      656.59      665.90     24.25 o 
  13   1   5     3725.93     3830.90     67.11 o 
  14   1   5      719.93      755.31     45.33 o 
  15   1   5        5.93       32.39     15.57 o 
  16   1   5     1662.29     1477.64     36.97 o 
  17   1   5        8.23       19.98     18.08 o 
  18   1   5       50.61       60.14     17.77 o 
  19   1   5      326.58      332.52     34.53 o 
  20   1   5      233.00      257.82     23.75 o 
  21   1   5       12.47        2.31     23.38 o 
  22   1   5       13.57       26.58     15.88 o 
   0   2   5    21032.14    20224.57     76.91 o 
   1   2   5    16061.21    14529.37     51.87 o 
   2   2   5    13201.46    12640.01    112.24 o 
   3   2   5      885.60      767.59     21.43 o 
   4   2   5     2979.00     2837.20     17.87 o 
   5   2   5       81.79       72.65      5.90 o 
   6   2   5     1425.15     1589.80     27.72 o 
   7   2   5      200.54      211.37     12.33 o 
   8   2   5      674.81      668.18     16.56 o 
   9   2   5      810.34      768.40     18.24 o 
  10   2   5     1314.22     1447.20     37.20 o 
  11   2   5       44.80       65.91     13.00 o 
  12   2   5      323.56      351.95     28.58 o 
  13   2   5       20.31       20.10     18.38 o 
  14   2   5      257.26      246.19     19.68 o 
  15   2   5      296.27      302.24     21.61 o 
  16   2   5      209.65      206.75     18.52 o 
  17   2   5       38.49       47.26     15.81 o 
  18   2   5       21.07       13.10     19.86 o 
  19   2   5       19.78       23.11     18.59 o 
  20   2   5        0.16       -6.14     15.72 o 
  21   2   5        0.43      -20.40     24.94 o 
   1   3   5        0.15       44.47      4.90 o 
   2   3   5    14054.88    14165.58    131.95 o 
   3   3   5      895.29      818.44      7.69 o 
   4   3   5       13.37        7.61      6.77 o 
   5   3   5     1106.87     1229.86     20.87 o 
   6   3   5      368.69      402.62     13.67 o 
   7   3   5     1446.75     1378.89     39.79 o 
   8   3   5     3172.41     3360.11     48.85 o 
   9   3   5     2133.07     2127.51     32.21 o 
  10   3   5     1114.05     1057.97     25.14 o 
  11   3   5       45.60       50.41     16.07 o 
  12   3   5      342.80      351.44     29.19 o 
  13   3   5       70.88       79.14     17.55 o 
  14   3   5      222.10      225.95     19.36 o 
  15   3   5       10.40       55.08     16.38 o 
  16   3   5      214.22      220.87     18.47 o 
  17   3   5      177.59      186.03     19.76 o 
  18   3   5       68.53       86.96     17.30 o 
  19   3   5      222.24      193.26     28.62 o 
  20   3   5        3.39       12.21     21.11 o 
  21   3   5       15.07       29.63     15.43 o 
   0   4   5     5547.92     5723.34     60.31 o 
   1   4   5     2413.24     2211.05     33.10 o 
   2   4   5      729.15      816.83     20.47 o 
   3   4   5     1111.38     1072.26     15.37 o 
   4   4   5      368.26      360.93     13.47 o 
   5   4   5      760.64      800.63     18.46 o 
   6   4   5      968.29      959.30     33.15 o 
   7   4   5      405.33      370.18     13.64 o 
   8   4   5    11358.11    11584.71     79.07 o 
   9   4   5     2730.48     2812.92     36.95 o 
  10   4   5      663.65      581.72     21.13 o 
  11   4   5     1002.77     1007.93     36.89 o 
  12   4   5        0.16       11.16     21.89 o 
  13   4   5      181.26      184.16     24.86 o 
  14   4   5     3100.11     3218.04     48.35 o 
  15   4   5     1613.30     1548.93     41.81 o 
  16   4   5        0.04        0.39     20.94 o 
  17   4   5      521.15      518.46     30.98 o 
  18   4   5        8.47       30.05     20.39 o 
  19   4   5        3.40       17.35     17.35 o 
  20   4   5       45.44       48.39     15.57 o 
  21   4   5        0.21       -7.73     13.51 o 
   1   5   5      588.13      551.23     17.92 o 
   2   5   5      576.31      522.16     13.57 o 
   3   5   5      949.51      937.28     21.28 o 
   4   5   5      130.05      124.73      7.84 o 
   5   5   5       33.50       18.99      9.14 o 
   6   5   5       36.05       60.61     12.20 o 
   7   5   5      761.55      734.79     23.03 o 
   8   5   5     4146.38     4133.78     58.90 o 
   9   5   5        6.80       13.68     13.43 o 
  10   5   5      478.94      540.92     21.23 o 
  11   5   5      389.08      321.02     23.47 o 
  12   5   5        6.69       -6.44     17.67 o 
  13   5   5       36.82       45.04     18.15 o 
  14   5   5      720.61      771.88     32.25 o 
  15   5   5      184.70      193.89     23.48 o 
  16   5   5        6.12       24.06     20.59 o 
  17   5   5       67.99       74.84     21.34 o 
  18   5   5      266.93      312.24     20.72 o 
  19   5   5       64.07       52.99     14.06 o 
  20   5   5        0.74       -1.27     15.71 o 
  21   5   5       26.48       28.94     17.14 o 
   0   6   5      547.91      645.04     37.20 o 
   1   6   5     2994.20     2724.91     55.30 o 
   2   6   5     3250.60     3365.63     61.61 o 
   3   6   5        0.01       13.92      7.06 o 
   4   6   5       21.83       27.83      7.16 o 
   5   6   5     1693.26     1624.72     40.19 o 
   6   6   5      226.67      301.59     16.89 o 
   7   6   5     1836.72     1706.85     40.91 o 
   8   6   5      918.10      887.83     33.31 o 
   9   6   5       56.27       72.23     20.19 o 
  10   6   5       13.47       15.17     20.94 o 
  11   6   5      417.90      408.15     29.64 o 
  12   6   5      191.67      171.49     19.88 o 
  13   6   5      231.48      231.55     24.38 o 
  14   6   5        8.82       15.11     18.00 o 
  15   6   5        1.17        4.14     18.34 o 
  16   6   5      748.39      757.32     27.68 o 
  17   6   5       12.08        2.36     16.00 o 
  18   6   5       99.21       85.53     15.70 o 
  19   6   5      191.68      208.95     17.55 o 
  20   6   5        6.03       22.06     22.06 o 
   1   7   5      822.68      704.69     68.66 o 
   2   7   5     8805.76     8223.31     84.93 o 
   3   7   5       70.86       60.11     11.65 o 
   4   7   5        6.74       17.51     10.11 o 
   5   7   5      245.27      232.81     14.61 o 
   6   7   5        7.09       17.02     12.48 o 
   7   7   5     2171.39     2166.58     94.58 o 
   8   7   5      636.95      722.42     30.63 o 
   9   7   5       99.12       83.41     22.19 o 
  10   7   5      549.66      619.89     33.72 o 
  11   7   5       23.83       40.70     20.19 o 
  12   7   5      907.41      897.20     34.50 o 
  13   7   5     3048.58     2938.64     56.51 o 
  14   7   5     1294.88     1289.90     50.41 o 
  15   7   5       92.80      112.13     21.84 o 
  16   7   5      111.21       84.72     17.06 o 
  17   7   5        1.48       17.64     18.02 o 
  18   7   5       98.07      112.76     16.39 o 
  19   7   5       36.11       43.50     17.61 o 
  20   7   5       14.20        6.90     15.94 o 
   0   8   5      848.87      777.41     44.29 o 
   1   8   5     1677.46     1526.77     39.46 o 
   2   8   5      123.63      131.20     16.44 o 
   3   8   5      162.71      147.29     14.69 o 
   4   8   5       56.19       46.00     13.49 o 
   5   8   5      126.03      122.34     15.13 o 
   6   8   5       37.95       44.55     14.17 o 
   7   8   5      192.58      222.17     23.53 o 
   8   8   5      548.17      595.64     26.15 o 
   9   8   5      192.09      187.20     27.37 o 
  10   8   5        0.01        9.88     18.69 o 
  11   8   5      222.46      211.48     24.12 o 
  12   8   5       51.22       31.16     20.74 o 
  13   8   5       32.16       15.23     23.44 o 
  14   8   5     1371.80     1372.35     51.37 o 
  15   8   5       36.13       23.48     27.92 o 
  16   8   5       86.21       76.90     19.91 o 
  17   8   5      240.32      261.86     17.41 o 
  18   8   5        1.02       -6.70     14.36 o 
  19   8   5        3.86      -14.47     16.95 o 
   1   9   5        4.38        8.84     16.62 o 
   2   9   5      242.47      195.13     19.41 o 
   3   9   5      162.60      169.22     19.38 o 
   4   9   5      496.81      492.58     24.66 o 
   5   9   5        8.14       -6.11     17.95 o 
   6   9   5      120.14       72.31     28.73 o 
   7   9   5       79.31       70.70     16.60 o 
   8   9   5       78.68       91.20     19.78 o 
   9   9   5        2.31        3.36     20.91 o 
  10   9   5       16.09       -2.50     22.16 o 
  11   9   5        0.01       -4.74     24.12 o 
  12   9   5       58.15       20.29     29.82 o 
  13   9   5       14.75       22.13     27.17 o 
  14   9   5      533.46      509.97     37.94 o 
  15   9   5      131.76      120.63     20.59 o 
  16   9   5       75.49       59.51     17.35 o 
  17   9   5        3.64      -11.89     12.70 o 
  18   9   5        1.00       -0.99     13.87 o 
   0  10   5     3146.62     3049.11     82.82 o 
   1  10   5      677.58      719.47     24.31 o 
   2  10   5     1170.77     1141.83     33.70 o 
   3  10   5      196.97      248.50     25.84 o 
   4  10   5      856.79      955.14     25.35 o 
   5  10   5        6.36       -1.80     19.11 o 
   6  10   5       81.93       59.87     22.16 o 
   7  10   5     1148.01     1140.88     31.76 o 
   8  10   5       16.77       15.07     19.00 o 
   9  10   5      432.44      431.07     29.44 o 
  10  10   5       19.63       19.30     26.11 o 
  11  10   5       43.50       44.57     27.41 o 
  12  10   5      343.39      306.58     31.59 o 
  13  10   5      158.19      158.87     31.30 o 
  14  10   5       29.63       26.14     19.22 o 
  15  10   5      102.76      129.44     19.36 o 
  16  10   5       69.01       75.94     14.22 o 
  17  10   5        1.51       -0.73     14.95 o 
   1  11   5      132.88      128.15     19.66 o 
   2  11   5       17.87       19.80     16.92 o 
   3  11   5      166.23      167.09     17.46 o 
   4  11   5      215.16      196.87     19.01 o 
   5  11   5      233.52      223.03     18.44 o 
   6  11   5        2.37        0.57     18.81 o 
   7  11   5        9.11       19.02     18.39 o 
   8  11   5       37.58       41.60     18.45 o 
   9  11   5        9.72        0.67     26.00 o 
  10  11   5       52.47       68.78     27.19 o 
  11  11   5        2.94        3.51     27.76 o 
  12  11   5       20.35       21.94     26.60 o 
  13  11   5      265.14      299.40     30.12 o 
  14  11   5       73.29       65.98     24.33 o 
  15  11   5       84.07      104.45     17.87 o 
  16  11   5      142.73      129.20     18.36 o 
   0  12   5      272.44      203.57     34.46 o 
   1  12   5      921.56      867.10     32.07 o 
   2  12   5     1794.52     1669.97     38.89 o 
   3  12   5      207.91      216.97     19.42 o 
   4  12   5      369.28      355.52     21.45 o 
   5  12   5      185.87      165.86     18.09 o 
   6  12   5        4.66        4.85     18.50 o 
   7  12   5       25.28       53.85     21.92 o 
   8  12   5       11.77       14.14     18.39 o 
   9  12   5        0.85       15.19     18.09 o 
  10  12   5       39.16       29.92     25.64 o 
  11  12   5       44.43       30.91     26.31 o 
  12  12   5      163.85      166.77     26.55 o 
  13  12   5       39.59       45.45     23.99 o 
  14  12   5        7.45       14.51     21.50 o 
  15  12   5      113.49      112.71     18.76 o 
  16  12   5       33.51       39.82     16.91 o 
   1  13   5      531.79      529.47     27.12 o 
   2  13   5       11.72        6.88     19.61 o 
   3  13   5      203.86      199.17     22.68 o 
   4  13   5        0.03        2.23     17.46 o 
   5  13   5       70.32       63.16     17.19 o 
   6  13   5       15.26        6.11     17.64 o 
   7  13   5       66.54       44.17     21.23 o 
   8  13   5        0.26      -17.71     20.06 o 
   9  13   5        0.00       15.08     24.23 o 
  10  13   5       21.94       18.92     24.07 o 
  11  13   5      130.30      120.29     26.66 o 
  12  13   5       17.35        0.22     23.37 o 
  13  13   5      146.33      147.95     23.10 o 
  14  13   5       34.99       26.76     15.83 o 
   0  14   5      312.11      294.83     35.78 o 
   1  14   5       26.93       16.63     20.48 o 
   2  14   5       15.97       18.32     20.43 o 
   3  14   5        4.04       -2.51     18.87 o 
   4  14   5      139.57      141.64     17.80 o 
   5  14   5        4.09        4.83     15.93 o 
   6  14   5      107.12      115.83     15.94 o 
   7  14   5        2.34        2.55     16.36 o 
   8  14   5        2.59       -7.43     17.87 o 
   9  14   5        2.24       -6.47     17.37 o 
  10  14   5        7.21        3.19     20.99 o 
  11  14   5        5.88       10.48     18.68 o 
  12  14   5      153.12      176.64     19.51 o 
  13  14   5        5.15       -0.74     12.14 o 
   1  15   5        0.06       -8.09     18.78 o 
   2  15   5      210.06      201.22     21.40 o 
   3  15   5       14.54        0.20     17.71 o 
   4  15   5        3.89       -7.71     19.62 o 
   5  15   5       40.83       33.92     19.01 o 
   6  15   5       91.02       84.68     22.22 o 
   7  15   5        0.36        2.39     18.92 o 
   8  15   5       60.78       54.17     15.47 o 
   9  15   5       39.39       10.05     19.64 o 
  10  15   5        0.09      -11.14     23.32 o 
   0  16   5      659.92      689.64     49.80 o 
   1  16   5        9.78        6.51     23.37 o 
   2  16   5      403.01      399.14     29.09 o 
   3  16   5        9.13       13.45     20.86 o 
   4  16   5       27.81       36.97     19.81 o 
   5  16   5       47.37       47.22     28.11 o 
   6  16   5        1.82       -6.12     23.03 o 
   7  16   5        4.54       33.23     20.74 o 
   1  17   5        9.82       12.21     15.17 o 
   2  17   5       68.55       49.09     15.56 o 
   3  17   5       29.43       38.53     22.80 o 
   4  17   5       32.79       36.93     19.03 o 
   0   0   6   110108.57   124100.61    977.06 o 
   1   0   6    20387.56    18761.39    208.43 o 
   2   0   6     5467.59     5226.80     22.02 o 
   3   0   6      473.61      502.69     16.09 o 
   4   0   6     5995.08     5672.74     29.23 o 
   5   0   6      153.58      147.05      6.73 o 
   6   0   6    13319.50    12501.47    110.97 o 
   7   0   6      151.06      219.15     20.90 o 
   8   0   6       41.67       58.16     17.33 o 
   9   0   6     1151.26     1263.28     35.51 o 
  10   0   6      780.53      889.52     32.14 o 
  11   0   6        2.68       18.04     21.57 o 
  12   0   6        1.53       30.87     31.35 o 
  13   0   6      502.88      468.48     44.70 o 
  14   0   6    10366.41    10341.52    170.00 o 
  15   0   6      171.96      207.45     30.79 o 
  16   0   6     1023.61      937.17     54.25 o 
  17   0   6       15.23       28.72     27.66 o 
  18   0   6       22.35        9.03     23.39 o 
  19   0   6       34.18       42.05     23.89 o 
  20   0   6       39.50       52.77     26.85 o 
  21   0   6        0.02      -15.19     20.32 o 
  22   0   6       45.55       46.73     17.28 o 
   1   1   6     6792.02     6581.64     22.17 o 
   2   1   6    19023.02    19388.62     95.88 o 
   3   1   6     8466.05     8000.42     70.39 o 
   4   1   6       19.98       27.33      9.58 o 
   5   1   6        3.55       16.66      5.72 o 
   6   1   6     2216.77     2077.67     36.60 o 
   7   1   6      938.96      953.69     22.10 o 
   8   1   6     7800.26     7966.35     61.00 o 
   9   1   6      640.58      688.46     23.00 o 
  10   1   6     1356.98     1522.63     40.12 o 
  11   1   6      141.51      154.03     17.32 o 
  12   1   6        2.80       14.33     17.81 o 
  13   1   6      229.20      218.17     27.22 o 
  14   1   6      100.59      115.75     19.78 o 
  15   1   6      555.33      554.54     22.92 o 
  16   1   6      454.79      478.89     25.02 o 
  17   1   6       65.21       49.22     17.50 o 
  18   1   6      138.49      103.79     18.43 o 
  19   1   6       56.78       48.91     18.37 o 
  20   1   6       42.94       51.59     19.78 o 
  21   1   6       61.66       57.38     24.39 o 
  22   1   6       11.83        8.12     11.36 o 
   0   2   6     2750.61     3181.99     28.54 o 
   1   2   6    39311.02    38934.96     79.09 o 
   2   2   6     1567.74     1407.40     12.01 o 
   3   2   6     4116.01     3888.61     85.92 o 
   4   2   6     7050.33     6777.77     79.41 o 
   5   2   6      105.13       94.35     10.25 o 
   6   2   6      526.02      461.06     18.99 o 
   7   2   6     2405.04     2173.28     27.69 o 
   8   2   6      427.68      527.78     17.31 o 
   9   2   6      179.25      225.98     15.92 o 
  10   2   6     1334.92     1268.08     25.51 o 
  11   2   6      841.25      864.91     27.18 o 
  12   2   6      963.81     1069.45     30.34 o 
  13   2   6       12.47       17.60     20.42 o 
  14   2   6      641.50      645.65     25.49 o 
  15   2   6     1805.61     1738.52     47.78 o 
  16   2   6      711.51      564.20     23.51 o 
  17   2   6      503.42      480.14     23.05 o 
  18   2   6       60.89       68.06     20.84 o 
  19   2   6       55.45       11.90     18.69 o 
  20   2   6       19.81        5.05     19.14 o 
  21   2   6      104.08      145.77     18.49 o 
   1   3   6     1379.65     1312.63     15.66 o 
   2   3   6     3257.69     3112.84     42.85 o 
   3   3   6      150.38      137.38      4.80 o 
   4   3   6    13029.50    11969.92    118.27 o 
   5   3   6      105.65       91.59      5.64 o 
   6   3   6       26.71       36.14      6.85 o 
   7   3   6      301.46      392.30     18.89 o 
   8   3   6     3615.16     3717.89     48.56 o 
   9   3   6       97.94      111.60     17.29 o 
  10   3   6        3.52       14.57     15.26 o 
  11   3   6       63.70       53.88     15.29 o 
  12   3   6      333.38      300.20     42.14 o 
  13   3   6     4752.31     4974.80     56.03 o 
  14   3   6       24.13       40.16     17.49 o 
  15   3   6     2578.87     2638.82     62.49 o 
  16   3   6      416.85      372.59     27.32 o 
  17   3   6      148.88      123.81     23.11 o 
  18   3   6        0.07       -0.26     19.33 o 
  19   3   6       32.33       43.83     18.55 o 
  20   3   6       24.08       19.02     26.74 o 
  21   3   6       49.85       58.57     15.22 o 
   0   4   6      366.01      383.00     11.07 o 
   1   4   6     3343.11     3312.93     24.69 o 
   2   4   6     4774.34     4565.94     41.46 o 
   3   4   6      396.24      410.27     12.80 o 
   4   4   6      240.32      240.76     10.59 o 
   5   4   6        0.32        6.56     11.70 o 
   6   4   6     2194.73     2238.43     39.07 o 
   7   4   6     1372.60     1490.83     30.42 o 
   8   4   6     2081.13     2105.53     36.36 o 
   9   4   6      290.38      319.81     18.02 o 
  10   4   6      844.10      866.39     28.20 o 
  11   4   6      709.16      662.82     25.95 o 
  12   4   6      595.69      614.33     23.28 o 
  13   4   6      796.98      852.57     27.50 o 
  14   4   6     2376.24     2374.58     49.20 o 
  15   4   6       89.52       96.71     27.37 o 
  16   4   6        6.18       10.64     27.80 o 
  17   4   6        0.20      -10.62     21.04 o 
  18   4   6       36.68       32.66     19.83 o 
  19   4   6        8.10      -10.45     14.24 o 
  20   4   6        5.27       -0.11     17.53 o 
  21   4   6        3.54       -0.39     25.44 o 
   1   5   6      636.95      622.02     35.68 o 
   2   5   6       48.67       33.05     10.94 o 
   3   5   6     3412.83     3281.39     72.18 o 
   4   5   6     2142.03     2056.31     33.05 o 
   5   5   6      954.49     1077.38     21.67 o 
   6   5   6     1040.95     1096.30     25.29 o 
   7   5   6       10.69       15.94     13.99 o 
   8   5   6      195.99      159.96     21.99 o 
   9   5   6      704.49      717.28     25.76 o 
  10   5   6      179.72      203.19     17.88 o 
  11   5   6      206.32      171.88     38.07 o 
  12   5   6        0.12       -3.20     17.57 o 
  13   5   6     1089.53     1011.37     29.66 o 
  14   5   6       91.80       99.35     22.02 o 
  15   5   6     1230.41     1151.70     46.15 o 
  16   5   6      743.67      765.89     39.98 o 
  17   5   6       25.86       30.29     20.69 o 
  18   5   6      145.62      151.67     17.96 o 
  19   5   6       20.40       34.50     13.51 o 
  20   5   6      114.52      102.75     16.56 o 
  21   5   6        4.80        5.87     15.45 o 
   0   6   6     5618.62     5333.80     85.71 o 
   1   6   6        4.31        2.44      8.99 o 
   2   6   6       86.29       86.28     11.52 o 
   3   6   6     1262.32     1321.81     35.74 o 
   4   6   6       22.96       22.33      8.99 o 
   5   6   6      703.51      679.69     36.32 o 
   6   6   6     1215.82     1239.42     32.80 o 
   7   6   6       14.72       -8.41     19.33 o 
   8   6   6      415.84      394.98     19.67 o 
   9   6   6      543.95      516.27     27.07 o 
  10   6   6       73.43       75.29     20.79 o 
  11   6   6       83.04       73.71     19.47 o 
  12   6   6     1671.01     1782.38     59.63 o 
  13   6   6       45.65       61.81     19.84 o 
  14   6   6       10.45        6.56     18.06 o 
  15   6   6       56.46       55.05     21.63 o 
  16   6   6        0.90        7.61     16.35 o 
  17   6   6       29.66       33.53     16.42 o 
  18   6   6        0.76      -14.31     14.31 o 
  19   6   6       10.24       -5.39     13.84 o 
  20   6   6       16.11       21.44     22.08 o 
   1   7   6      174.57      169.13     18.79 o 
   2   7   6      755.52      749.85     25.06 o 
   3   7   6      182.58      188.11     22.42 o 
   4   7   6       96.19      111.85     21.63 o 
   5   7   6      827.64      811.31     26.19 o 
   6   7   6      117.98       91.13     16.02 o 
   7   7   6     1425.76     1366.04     57.21 o 
   8   7   6        0.30       -7.79     30.57 o 
   9   7   6       22.05       26.16     17.16 o 
  10   7   6      275.95      276.40     31.18 o 
  11   7   6      125.55      116.50     21.38 o 
  12   7   6        3.06       -0.68     16.01 o 
  13   7   6      824.83      877.70     30.75 o 
  14   7   6       15.92       15.58     19.69 o 
  15   7   6      857.17      914.00     27.83 o 
  16   7   6      488.57      519.98     20.67 o 
  17   7   6        0.02        0.98     18.13 o 
  18   7   6        0.17      -11.40     15.61 o 
  19   7   6      150.27      132.26     18.47 o 
  20   7   6        2.93       18.32     13.77 o 
   0   8   6     3843.26     3804.95     85.75 o 
   1   8   6      834.30      764.18     26.97 o 
   2   8   6      347.61      352.47     24.21 o 
   3   8   6      373.89      372.28     22.06 o 
   4   8   6      139.32      116.29     13.92 o 
   5   8   6      769.33      737.93     22.56 o 
   6   8   6      176.88      177.49     15.66 o 
   7   8   6       57.63       68.53     21.60 o 
   8   8   6      438.85      440.91     26.05 o 
   9   8   6      402.70      420.13     26.21 o 
  10   8   6      124.45       97.70     21.95 o 
  11   8   6       56.19       39.71     22.64 o 
  12   8   6       35.17       50.24     31.63 o 
  13   8   6       87.92       78.37     30.04 o 
  14   8   6      913.00      881.97     44.90 o 
  15   8   6       35.76       53.04     25.69 o 
  16   8   6        0.08       12.76     19.11 o 
  17   8   6       54.39       71.03     19.30 o 
  18   8   6      256.39      262.08     24.31 o 
  19   8   6       13.63        8.41     16.37 o 
   1   9   6        0.91       -2.23     17.30 o 
   2   9   6       21.27       -8.36     18.21 o 
   3   9   6        3.28        3.93     17.46 o 
   4   9   6        4.41       13.96     18.10 o 
   5   9   6       52.17       53.41     17.77 o 
   6   9   6     2156.04     2291.31     53.83 o 
   7   9   6      392.51      357.57     21.17 o 
   8   9   6      719.34      650.76     31.33 o 
   9   9   6        2.39      -23.30     27.57 o 
  10   9   6      431.12      438.18     34.21 o 
  11   9   6      400.45      372.32     36.80 o 
  12   9   6       66.62       20.42     27.69 o 
  13   9   6      309.41      298.25     33.92 o 
  14   9   6       71.10       71.52     27.52 o 
  15   9   6      331.83      377.45     26.06 o 
  16   9   6       80.12       81.40     17.47 o 
  17   9   6       10.81       25.50     12.39 o 
  18   9   6       86.15       77.93     14.16 o 
   0  10   6     4035.99     4210.45    134.29 o 
   1  10   6      198.90      195.67     19.84 o 
   2  10   6      188.81      198.29     19.22 o 
   3  10   6       40.43       37.52     17.02 o 
   4  10   6     1774.60     1871.74     37.05 o 
   5  10   6     2279.87     2399.51     77.63 o 
   6  10   6      332.35      291.42     25.91 o 
   7  10   6        4.91       22.26     18.58 o 
   8  10   6      588.38      563.55     30.23 o 
   9  10   6        0.68        4.59     23.45 o 
  10  10   6        0.19        7.50     27.50 o 
  11  10   6      109.11      140.53     30.15 o 
  12  10   6        1.89      -18.82     24.48 o 
  13  10   6       70.18       50.48     26.43 o 
  14  10   6       68.95       80.29     19.67 o 
  15  10   6       56.60       57.47     16.85 o 
  16  10   6       53.69       57.53     13.12 o 
  17  10   6       13.61       18.24     11.48 o 
   1  11   6      192.60      252.19     21.89 o 
   2  11   6      728.13      754.08     24.86 o 
   3  11   6      261.90      233.81     18.66 o 
   4  11   6       64.20       57.44     16.97 o 
   5  11   6       46.71       47.17     16.65 o 
   6  11   6      109.71      103.84     22.99 o 
   7  11   6       63.35       64.20     21.47 o 
   8  11   6      180.29      191.41     19.68 o 
   9  11   6       59.32       52.72     22.69 o 
  10  11   6        3.91       17.17     25.83 o 
  11  11   6        3.88        1.60     24.79 o 
  12  11   6       18.55       13.06     24.91 o 
  13  11   6       47.21       37.89     24.74 o 
  14  11   6       28.30       28.18     22.45 o 
  15  11   6      140.64      101.61     16.95 o 
  16  11   6        5.18        6.30     15.80 o 
   0  12   6      391.08      437.99     37.83 o 
   1  12   6       24.49       19.33     20.36 o 
   2  12   6        0.27        1.75     18.68 o 
   3  12   6       84.79       81.14     18.04 o 
   4  12   6      151.32      138.73     18.22 o 
   5  12   6       12.23        1.35     16.66 o 
   6  12   6      248.27      276.36     21.81 o 
   7  12   6        0.06        4.01     20.93 o 
   8  12   6      130.45      133.92     23.15 o 
   9  12   6       20.36       48.01     20.03 o 
  10  12   6        0.18       -9.05     25.71 o 
  11  12   6       44.14       13.85     24.05 o 
  12  12   6       39.92       40.45     22.55 o 
  13  12   6       63.33       65.82     24.56 o 
  14  12   6      434.67      411.19     28.25 o 
  15  12   6        2.47        1.45     16.02 o 
   1  13   6       11.92       14.51     19.99 o 
   2  13   6      318.59      280.35     23.86 o 
   3  13   6      200.70      189.30     19.73 o 
   4  13   6      311.67      326.73     20.63 o 
   5  13   6        0.06       -7.32     16.16 o 
   6  13   6      230.15      256.65     21.59 o 
   7  13   6        6.85       10.61     20.51 o 
   8  13   6       11.52       37.00     23.63 o 
   9  13   6       26.03       52.93     24.29 o 
  10  13   6        6.57        8.42     36.54 o 
  11  13   6        0.03      -19.75     23.26 o 
  12  13   6       10.01       21.83     21.29 o 
  13  13   6        0.49        1.79     19.20 o 
  14  13   6       71.62       75.43     15.72 o 
   0  14   6      256.15      236.91     35.23 o 
   1  14   6      243.37      256.25     24.48 o 
   2  14   6      162.16      191.90     23.19 o 
   3  14   6       22.24       21.73     19.68 o 
   4  14   6      107.80      116.04     21.65 o 
   5  14   6        0.04       24.88     17.51 o 
   6  14   6       29.44       18.31     15.17 o 
   7  14   6      201.80      249.49     34.09 o 
   8  14   6       70.33       65.71     17.97 o 
   9  14   6      102.94      124.37     24.57 o 
  10  14   6        3.04        7.47     20.85 o 
  11  14   6        0.46        4.48     17.57 o 
  12  14   6       25.21       41.63     16.61 o 
  13  14   6        7.23       29.02     15.78 o 
   1  15   6       91.63       79.72     19.99 o 
   2  15   6       52.10       34.71     18.89 o 
   3  15   6        4.21        2.56     20.83 o 
   4  15   6        0.02       11.61     19.74 o 
   5  15   6       15.60       20.45     22.23 o 
   6  15   6        0.31       -3.96     19.97 o 
   7  15   6      134.69      124.54     19.62 o 
   8  15   6       56.80       36.55     14.87 o 
   9  15   6        0.10        0.57     16.27 o 
  10  15   6       10.60       -7.47     17.27 o 
   0  16   6       58.49       49.30     31.45 o 
   1  16   6      355.70      353.05     28.55 o 
   2  16   6        8.47       12.56     21.38 o 
   3  16   6      257.49      247.64     24.88 o 
   4  16   6        0.31        2.84     18.75 o 
   5  16   6       50.02       37.93     26.75 o 
   6  16   6       42.26       63.09     22.94 o 
   7  16   6       29.23       15.68     20.20 o 
   1  17   6       14.96        7.28     15.08 o 
   2  17   6        0.07        9.96     13.47 o 
   3  17   6       27.55       13.80     19.01 o 
   4  17   6       28.93       24.76     17.78 o 
   1   1   7     5687.54     5688.52     19.88 o 
   2   1   7     1008.84      950.75     11.38 o 
   3   1   7     1075.02     1078.67     30.66 o 
   4   1   7      323.70      331.88     13.14 o 
   5   1   7     6977.49     6636.09     41.03 o 
   6   1   7      806.08      829.94     28.24 o 
   7   1   7      538.48      651.13     20.93 o 
   8   1   7     3835.79     4119.25     45.40 o 
   9   1   7      205.48      263.38     17.95 o 
  10   1   7      109.86       95.05     15.69 o 
  11   1   7        5.27       -2.62     14.35 o 
  12   1   7      266.01      254.42     18.53 o 
  13   1   7      523.30      528.29     31.44 o 
  14   1   7     1622.15     1739.82     51.38 o 
  15   1   7     3690.65     3537.10     76.32 o 
  16   1   7      235.23      214.89     18.04 o 
  17   1   7      377.16      360.61     23.59 o 
  18   1   7      268.15      203.47     23.33 o 
  19   1   7        6.81       15.95     21.49 o 
  20   1   7        0.93       -1.90     17.69 o 
  21   1   7       24.53       43.00     20.13 o 
  22   1   7        0.07        7.12     16.05 o 
   0   2   7     2676.21     2600.00     27.05 o 
   1   2   7     8066.42     7638.42     39.76 o 
   2   2   7     3340.96     3016.21     18.27 o 
   3   2   7      200.51      226.12     20.65 o 
   4   2   7    10199.92     9762.84    110.60 o 
   5   2   7      262.84      276.03     15.59 o 
   6   2   7     8350.27     8178.52    327.96 o 
   7   2   7      999.32     1053.41     30.91 o 
   8   2   7      515.05      623.23     18.73 o 
   9   2   7     1644.89     1774.45     36.00 o 
  10   2   7       54.48       38.99     12.34 o 
  11   2   7       16.34       13.20     13.45 o 
  12   2   7      163.86      162.60     20.40 o 
  13   2   7      573.99      621.70     29.44 o 
  14   2   7       84.66      106.90     18.67 o 
  15   2   7       28.01       45.48     18.06 o 
  16   2   7        3.08        8.22     16.43 o 
  17   2   7      284.16      232.56     19.69 o 
  18   2   7        0.40       -1.25     16.23 o 
  19   2   7        1.08       -2.92     17.23 o 
  20   2   7      132.64      161.72     31.01 o 
  21   2   7       19.98       26.65     14.81 o 
   1   3   7      668.93      753.08     11.40 o 
   2   3   7      109.96      107.36      4.94 o 
   3   3   7      426.38      448.85     10.43 o 
   4   3   7     1423.11     1360.10     28.27 o 
   5   3   7     3061.77     2937.54     43.31 o 
   6   3   7     1579.75     1666.33     32.40 o 
   7   3   7       94.11      125.09     14.19 o 
   8   3   7       92.63      101.57     17.13 o 
   9   3   7      477.31      449.71     21.62 o 
  10   3   7      621.48      624.41     25.42 o 
  11   3   7      503.25      521.34     23.08 o 
  12   3   7       41.70       34.39     25.02 o 
  13   3   7      104.55      104.74     16.81 o 
  14   3   7      566.20      575.60     30.41 o 
  15   3   7      689.65      667.74     39.99 o 
  16   3   7       69.84       84.95     24.44 o 
  17   3   7        6.26       11.82     20.13 o 
  18   3   7      325.64      278.60     29.18 o 
  19   3   7       89.40       86.72     19.05 o 
  20   3   7       44.64       46.95     20.43 o 
  21   3   7        6.55        8.69     17.41 o 
   0   4   7        1.39        2.30     16.55 o 
   1   4   7       85.25       83.10      8.34 o 
   2   4   7      286.54      247.35     10.12 o 
   3   4   7     7446.26     7148.76     65.84 o 
   4   4   7        5.94        1.35     14.17 o 
   5   4   7      458.17      458.05     29.82 o 
   6   4   7      767.93      734.44     25.63 o 
   7   4   7      950.34      925.03     44.70 o 
   8   4   7        0.00       -4.84     18.38 o 
   9   4   7       59.93       79.44     16.37 o 
  10   4   7      947.03      926.84     29.66 o 
  11   4   7      424.47      391.23     22.18 o 
  12   4   7      114.95      112.14     27.21 o 
  13   4   7     1050.75     1076.11     34.87 o 
  14   4   7     3845.06     3941.39     76.11 o 
  15   4   7     1483.60     1612.48     53.30 o 
  16   4   7      603.20      691.17     41.59 o 
  17   4   7      128.11      149.80     22.07 o 
  18   4   7      125.58      107.95     20.44 o 
  19   4   7        1.16      -11.43     13.88 o 
  20   4   7        3.72       -9.48     16.21 o 
  21   4   7       54.57       86.75     19.92 o 
   1   5   7      185.87      143.05     19.94 o 
   2   5   7     1083.31     1182.91     24.12 o 
   3   5   7      727.32      656.53     16.50 o 
   4   5   7     2858.29     2857.25     38.55 o 
   5   5   7       79.56       60.47     15.01 o 
   6   5   7     3791.84     3647.85     56.00 o 
   7   5   7     2613.35     2660.42     63.49 o 
   8   5   7     1507.57     1414.20     89.39 o 
   9   5   7      802.16      742.77     32.87 o 
  10   5   7      114.47      125.15     18.27 o 
  11   5   7       48.12       69.33     17.62 o 
  12   5   7       27.94        5.99     30.87 o 
  13   5   7      817.39      746.31     26.83 o 
  14   5   7     1512.41     1505.18     50.54 o 
  15   5   7     2288.99     2386.35    119.89 o 
  16   5   7       27.70       32.01     25.36 o 
  17   5   7        1.00      -12.49     17.06 o 
  18   5   7        6.04        7.76     15.61 o 
  19   5   7       28.45       30.22     15.47 o 
  20   5   7       24.31       20.49     12.20 o 
  21   5   7        9.92       23.10     15.46 o 
   0   6   7     3253.35     3121.46     67.28 o 
   1   6   7       20.98       14.09     12.05 o 
   2   6   7      650.66      616.84     20.11 o 
   3   6   7      241.27      316.59     15.94 o 
   4   6   7      775.51      717.57     23.55 o 
   5   6   7        0.26        3.33     16.99 o 
   6   6   7     3789.10     3932.32     80.13 o 
   7   6   7       12.87       21.46     15.24 o 
   8   6   7      290.32      299.56     23.67 o 
   9   6   7       82.34       94.16     21.46 o 
  10   6   7      108.48      128.42     21.38 o 
  11   6   7      804.14      831.44     32.49 o 
  12   6   7       51.99       39.30     20.56 o 
  13   6   7      501.87      489.86     27.40 o 
  14   6   7       61.08       53.92     17.89 o 
  15   6   7      287.61      296.70     21.56 o 
  16   6   7       32.88       23.07     22.70 o 
  17   6   7      196.95      199.03     19.17 o 
  18   6   7       20.77        0.62     13.77 o 
  19   6   7        4.34       -7.53     13.67 o 
  20   6   7       61.74       88.66     20.99 o 
   1   7   7      500.00      541.99     23.07 o 
   2   7   7       13.80       15.74     16.32 o 
   3   7   7      402.12      479.91     43.02 o 
   4   7   7       96.13       67.09     22.04 o 
   5   7   7      346.60      306.30     24.66 o 
   6   7   7      310.42      288.21     23.48 o 
   7   7   7        8.85        9.41     29.02 o 
   8   7   7      201.23      156.70     34.49 o 
   9   7   7      180.13      205.84     22.51 o 
  10   7   7       21.55       19.51     17.84 o 
  11   7   7       79.50       66.85     18.94 o 
  12   7   7      246.43      260.35     24.56 o 
  13   7   7      123.02      102.37     22.67 o 
  14   7   7     3082.08     3291.84     99.24 o 
  15   7   7     1390.16     1457.86     51.58 o 
  16   7   7       30.55       40.79     15.07 o 
  17   7   7       28.41       10.25     15.30 o 
  18   7   7       99.09       97.79     21.99 o 
  19   7   7       56.37       83.83     16.82 o 
  20   7   7        4.77       -2.82     13.66 o 
   0   8   7      117.76      139.75     30.34 o 
   1   8   7      200.93      192.33     20.65 o 
   2   8   7      385.68      371.34     27.83 o 
   3   8   7      329.49      286.33     23.76 o 
   4   8   7       83.53       93.00     19.52 o 
   5   8   7      308.56      303.54     18.58 o 
   6   8   7       16.79       18.96     20.74 o 
   7   8   7      258.67      249.10     23.93 o 
   8   8   7     1500.43     1585.83     49.74 o 
   9   8   7       21.66       20.70     23.32 o 
  10   8   7      642.59      613.54     37.83 o 
  11   8   7       11.22      -23.04     53.34 o 
  12   8   7      394.93      350.28     41.83 o 
  13   8   7     1462.63     1441.74     53.55 o 
  14   8   7     1188.64     1136.53     49.50 o 
  15   8   7       73.09       81.75     28.95 o 
  16   8   7       45.38       37.47     19.11 o 
  17   8   7        8.73        9.82     16.64 o 
  18   8   7        0.01        2.76     14.03 o 
  19   8   7       21.44       39.96     16.81 o 
   1   9   7       16.90       19.08     16.23 o 
   2   9   7     1216.51     1180.13     33.34 o 
   3   9   7      677.13      644.36     26.71 o 
   4   9   7      206.80      194.86     18.91 o 
   5   9   7      592.05      662.46     29.00 o 
   6   9   7      399.38      389.18     30.43 o 
   7   9   7       29.06       12.76     20.19 o 
   8   9   7      530.28      479.06     27.91 o 
   9   9   7      223.82      182.49     28.47 o 
  10   9   7        0.00      -21.26     27.83 o 
  11   9   7      261.62      239.64     32.80 o 
  12   9   7      497.28      474.22     36.52 o 
  13   9   7        7.18       18.64     27.76 o 
  14   9   7       90.30      119.25     28.32 o 
  15   9   7      707.04      694.20     29.40 o 
  16   9   7       87.34      112.90     18.63 o 
  17   9   7       30.74       29.56     12.47 o 
  18   9   7      144.02      104.81     14.16 o 
   0  10   7     1164.12     1256.44     45.34 o 
   1  10   7      914.31      896.67     28.95 o 
   2  10   7      136.26      129.56     17.89 o 
   3  10   7        0.25       -4.70     16.61 o 
   4  10   7      206.91      224.74     18.30 o 
   5  10   7      152.71      144.52     20.22 o 
   6  10   7        1.41      -19.50     19.67 o 
   7  10   7       92.52       85.15     18.65 o 
   8  10   7      308.11      326.51     22.28 o 
   9  10   7      550.58      579.48     38.24 o 
  10  10   7       55.53       60.13     26.72 o 
  11  10   7        7.84        8.10     25.80 o 
  12  10   7       15.98      -12.34     26.36 o 
  13  10   7       26.31       18.39     26.55 o 
  14  10   7       17.48       32.88     23.77 o 
  15  10   7       51.54       46.76     16.66 o 
  16  10   7      246.27      265.53     15.98 o 
  17  10   7        1.71       -2.70     11.22 o 
   1  11   7      151.56      132.98     20.40 o 
   2  11   7      138.98      156.19     18.56 o 
   3  11   7      204.40      229.60     18.83 o 
   4  11   7      132.31      110.97     17.48 o 
   5  11   7        3.83        2.15     17.20 o 
   6  11   7        1.99        2.34     18.31 o 
   7  11   7       21.86       37.23     21.60 o 
   8  11   7      749.75      735.80     27.79 o 
   9  11   7      373.02      335.31     31.37 o 
  10  11   7       30.65       38.45     26.45 o 
  11  11   7        0.41       -7.17     26.22 o 
  12  11   7       74.87       80.95     27.86 o 
  13  11   7      110.05       82.01     24.94 o 
  14  11   7       93.60      103.58     24.18 o 
  15  11   7      376.62      392.21     21.18 o 
  16  11   7        8.45      -14.17     20.51 o 
   0  12   7      952.93      844.35     44.31 o 
   1  12   7      863.30      905.87     31.83 o 
   2  12   7       85.26       50.28     19.71 o 
   3  12   7        9.81       21.74     17.28 o 
   4  12   7      275.40      281.67     19.99 o 
   5  12   7       12.66       14.68     17.29 o 
   6  12   7      381.34      398.81     38.62 o 
   7  12   7        0.03        7.93     22.06 o 
   8  12   7      149.63      170.64     28.43 o 
   9  12   7       18.51       12.59     25.57 o 
  10  12   7       12.16       11.45     25.40 o 
  11  12   7       15.48       10.26     24.43 o 
  12  12   7        0.03       -5.36     22.19 o 
  13  12   7        9.10        1.03     20.32 o 
  14  12   7       11.80       18.37     19.84 o 
  15  12   7       16.88       15.01     15.09 o 
   1  13   7        0.01        5.20     19.90 o 
   2  13   7      398.02      405.29     26.21 o 
   3  13   7      133.59      124.36     18.53 o 
   4  13   7       17.54       16.60     16.80 o 
   5  13   7       47.29       34.59     17.44 o 
   6  13   7      214.19      211.48     20.85 o 
   7  13   7       56.18       41.70     25.34 o 
   8  13   7       22.34       16.36     23.97 o 
   9  13   7       16.10        4.78     22.79 o 
  10  13   7       19.01       29.11     35.08 o 
  11  13   7        3.36       11.17     23.99 o 
  12  13   7        2.81       15.04     21.46 o 
  13  13   7       11.76       -7.54     18.64 o 
  14  13   7      114.73      136.12     22.57 o 
   0  14   7      163.96      170.54     31.86 o 
   1  14   7        4.53        8.73     20.53 o 
   2  14   7        0.73       -6.85     19.76 o 
   3  14   7       49.44       36.54     19.21 o 
   4  14   7       41.70       27.78     18.89 o 
   5  14   7       74.26       91.73     18.32 o 
   6  14   7      908.49      912.53     47.49 o 
   7  14   7      192.16      216.97     32.74 o 
   8  14   7        0.13        5.17     16.89 o 
   9  14   7       55.11       51.82     22.67 o 
  10  14   7       66.14       76.42     20.70 o 
  11  14   7       66.95       48.55     18.80 o 
  12  14   7        8.38       -6.12     14.19 o 
   1  15   7       16.13        5.68     21.00 o 
   2  15   7      222.50      247.92     30.50 o 
   3  15   7       15.88       13.54     23.72 o 
   4  15   7       23.97       30.30     23.70 o 
   5  15   7        3.95       -0.24     19.81 o 
   6  15   7       61.16       47.42     20.16 o 
   7  15   7       42.59       40.95     17.60 o 
   8  15   7        0.98       13.51     14.28 o 
   9  15   7        4.66       16.53     21.82 o 
  10  15   7        0.92      -16.41     18.23 o 
   0  16   7      167.57      182.21     35.24 o 
   1  16   7      166.49      134.70     24.05 o 
   2  16   7       18.25        9.24     20.98 o 
   3  16   7       92.17       88.29     20.59 o 
   4  16   7       97.27       92.50     20.13 o 
   5  16   7        1.04        7.57     24.29 o 
   6  16   7       18.49       31.12     21.85 o 
   1  17   7       18.02       13.55     15.13 o 
   2  17   7       24.63       32.41     20.84 o 
   3  17   7      105.70      131.57     21.74 o 
   0   0   8    43416.15    43310.48    172.74 o 
   1   0   8     2506.75     2406.95     28.87 o 
   2   0   8    15974.79    15830.02     81.12 o 
   3   0   8    19779.64    19867.20    139.06 o 
   4   0   8    13317.65    12864.83     49.96 o 
   5   0   8       36.26       20.09     22.34 o 
   6   0   8     1262.04     1154.72     44.00 o 
   7   0   8       12.24        1.53     24.01 o 
   8   0   8      296.07      360.13     22.72 o 
   9   0   8        3.06        4.49     17.29 o 
  10   0   8     2338.93     2297.29     48.67 o 
  11   0   8     3506.71     3908.21     87.11 o 
  12   0   8     1264.73     1451.88     56.96 o 
  13   0   8     6966.77     7777.05    504.29 o 
  14   0   8      800.31      910.50     41.17 o 
  15   0   8     2811.06     2652.21    106.37 o 
  16   0   8      121.25      106.74     26.04 o 
  17   0   8       24.98       -2.60     25.60 o 
  18   0   8       39.42       49.47     31.56 o 
  19   0   8        0.69        9.79     26.72 o 
  20   0   8        7.84       45.95     23.81 o 
  21   0   8      163.54      161.83     18.96 o 
   1   1   8        0.01        1.34      4.85 o 
   2   1   8     2314.30     2265.83     15.85 o 
   3   1   8     1341.20     1407.58     39.66 o 
   4   1   8      918.97      974.97     19.62 o 
   5   1   8     2653.47     2619.57     26.87 o 
   6   1   8       50.23       65.19     18.68 o 
   7   1   8     4065.05     4221.31     48.22 o 
   8   1   8     1559.29     1669.00     38.82 o 
   9   1   8      202.10      194.34     17.43 o 
  10   1   8     1139.04     1140.20     28.93 o 
  11   1   8       93.13       92.40     13.65 o 
  12   1   8     1619.84     1660.26     45.29 o 
  13   1   8       69.44       72.95     21.17 o 
  14   1   8      858.48      935.69     60.85 o 
  15   1   8      258.24      244.33     21.64 o 
  16   1   8      211.43      165.20     17.51 o 
  17   1   8       33.10       24.21     20.12 o 
  18   1   8      617.59      618.23     28.70 o 
  19   1   8       11.97       10.54     18.92 o 
  20   1   8       14.02       -1.37     17.07 o 
  21   1   8       16.66       22.80     14.97 o 
   0   2   8     7962.06     7976.82     47.34 o 
   1   2   8     6342.12     6200.77     43.13 o 
   2   2   8      820.60      866.62     12.59 o 
   3   2   8     2577.80     2506.68     33.56 o 
   4   2   8     7012.34     6933.51    177.64 o 
   5   2   8    13199.95    13559.57    147.42 o 
   6   2   8    12384.74    12481.34     91.34 o 
   7   2   8     4708.18     4733.15     53.89 o 
   8   2   8     4481.99     4788.68     67.94 o 
   9   2   8       87.82       72.28     13.09 o 
  10   2   8       32.51       49.66     15.75 o 
  11   2   8      701.72      700.97     26.78 o 
  12   2   8      116.55       93.02     24.25 o 
  13   2   8      507.29      478.93     27.27 o 
  14   2   8      803.74      870.11     28.23 o 
  15   2   8        3.71       13.70     17.23 o 
  16   2   8        1.01        0.47     17.91 o 
  17   2   8       86.67       45.08     17.50 o 
  18   2   8       11.17       13.26     16.67 o 
  19   2   8        0.26       -5.30     30.93 o 
  20   2   8       15.74        5.45     26.04 o 
  21   2   8       52.95       43.06     14.43 o 
   1   3   8    13552.94    13846.63     78.30 o 
   2   3   8     4371.31     4424.22     55.89 o 
   3   3   8     1929.12     1826.10     27.55 o 
   4   3   8      980.04      975.01     25.62 o 
   5   3   8        9.53        9.94      9.53 o 
   6   3   8        1.18       13.78      9.28 o 
   7   3   8      130.94      167.43     17.84 o 
   8   3   8     5597.24     5376.83    105.15 o 
   9   3   8      242.57      223.30     19.89 o 
  10   3   8        0.65       -4.94     14.93 o 
  11   3   8       11.48       -0.55     18.09 o 
  12   3   8      689.90      688.21     28.63 o 
  13   3   8       15.32       22.63     20.64 o 
  14   3   8     5999.19     6165.31     93.69 o 
  15   3   8     1501.98     1465.35     49.93 o 
  16   3   8      818.34      803.83     41.24 o 
  17   3   8      266.68      251.33     25.68 o 
  18   3   8       16.51       18.73     18.45 o 
  19   3   8        4.17       -7.44     20.03 o 
  20   3   8       73.98       61.00     18.61 o 
  21   3   8        0.02       -2.69     12.73 o 
   0   4   8       50.01       62.55     10.95 o 
   1   4   8        2.35       15.76      7.74 o 
   2   4   8     4560.49     4366.96     66.83 o 
   3   4   8      318.37      340.60     12.26 o 
   4   4   8      740.80      603.37     20.56 o 
   5   4   8        1.33       -2.34     16.34 o 
   6   4   8      481.29      420.82     21.49 o 
   7   4   8      368.70      353.73     21.10 o 
   8   4   8       12.44       26.59     19.61 o 
   9   4   8      694.03      750.65     26.32 o 
  10   4   8      143.72      134.98     17.72 o 
  11   4   8      932.45      949.79     35.74 o 
  12   4   8       54.63       56.99     26.44 o 
  13   4   8      152.40      174.41     26.93 o 
  14   4   8       53.56       66.58     31.26 o 
  15   4   8     1223.22     1231.20     47.93 o 
  16   4   8      314.84      318.31     33.10 o 
  17   4   8        4.40       -0.08     20.18 o 
  18   4   8       17.17       30.83     18.97 o 
  19   4   8        0.01       -8.78     15.81 o 
  20   4   8        3.23       10.00     17.41 o 
  21   4   8       62.71       61.19     17.74 o 
   1   5   8       71.19       85.71      8.64 o 
   2   5   8     2265.76     2398.76     45.81 o 
   3   5   8      279.96      291.80     12.66 o 
   4   5   8      195.71      181.99     17.44 o 
   5   5   8      242.78      241.76     21.78 o 
   6   5   8      497.67      495.31     24.82 o 
   7   5   8        9.30       20.75     18.11 o 
   8   5   8       14.46       18.41     16.44 o 
   9   5   8        6.23        4.86     17.77 o 
  10   5   8       55.17       48.01     19.77 o 
  11   5   8      280.63      226.16     23.75 o 
  12   5   8      234.81      238.78     24.32 o 
  13   5   8     1321.01     1385.92     39.73 o 
  14   5   8      857.20      866.44     41.30 o 
  15   5   8      462.31      416.97     56.39 o 
  16   5   8      431.18      404.43     34.03 o 
  17   5   8        0.49       10.38     16.12 o 
  18   5   8      923.74      937.77     26.43 o 
  19   5   8       88.79       88.92     16.34 o 
  20   5   8        3.02       16.36     11.48 o 
   0   6   8        9.30       25.07     21.06 o 
   1   6   8     1218.20     1258.94     45.39 o 
   2   6   8     1048.31     1099.20     43.45 o 
   3   6   8       25.19       41.68     13.20 o 
   4   6   8        4.84        9.58     12.23 o 
   5   6   8     1322.19     1320.63     38.18 o 
   6   6   8     1026.14     1094.84     41.50 o 
   7   6   8      697.03      646.68     35.62 o 
   8   6   8      111.13      119.34     18.81 o 
   9   6   8      464.26      467.56     27.99 o 
  10   6   8       18.49        8.70     19.25 o 
  11   6   8       96.32       85.77     22.12 o 
  12   6   8      152.25      150.29     22.67 o 
  13   6   8      343.57      340.05     21.78 o 
  14   6   8      108.24      112.73     21.07 o 
  15   6   8      416.14      450.87     23.68 o 
  16   6   8      639.82      616.66     29.13 o 
  17   6   8        3.61        5.37     15.51 o 
  18   6   8       38.87       16.16     16.47 o 
  19   6   8       16.04       19.31     13.88 o 
  20   6   8       12.94        6.43     19.62 o 
   1   7   8        3.98        4.03     17.03 o 
   2   7   8      977.37      951.86     35.05 o 
   3   7   8      299.59      325.33     25.08 o 
   4   7   8     1094.13     1126.31     38.53 o 
   5   7   8      857.60      950.37     36.17 o 
   6   7   8     1468.40     1509.93     57.79 o 
   7   7   8      242.30      245.63     23.06 o 
   8   7   8      871.24      882.81     53.35 o 
   9   7   8        4.54       31.48     30.78 o 
  10   7   8        1.56      -20.10     20.10 o 
  11   7   8      669.66      665.91     31.70 o 
  12   7   8     1282.43     1255.14     38.90 o 
  13   7   8     1086.37     1056.86     38.29 o 
  14   7   8        0.10        2.43     22.29 o 
  15   7   8      502.71      589.89     29.56 o 
  16   7   8        1.18        2.91     18.75 o 
  17   7   8        0.02       -1.64     17.96 o 
  18   7   8       26.75        0.74     19.35 o 
  19   7   8        9.29       27.77     14.68 o 
   0   8   8      110.96      137.42     25.70 o 
   1   8   8      188.56      186.33     20.46 o 
   2   8   8        0.01        0.58     15.48 o 
   3   8   8      118.37      123.17     19.65 o 
   4   8   8       54.81       56.59     18.65 o 
   5   8   8       38.54       17.43     24.09 o 
   6   8   8      112.63      145.55     21.87 o 
   7   8   8        0.19      -18.35     40.30 o 
   8   8   8      402.55      372.80     25.88 o 
   9   8   8       41.43       49.56     24.09 o 
  10   8   8       99.92      109.02     27.16 o 
  11   8   8       12.82       -9.09     28.26 o 
  12   8   8        0.74       22.37     28.46 o 
  13   8   8      402.39      396.00     37.08 o 
  14   8   8       47.34       37.50     34.67 o 
  15   8   8      191.82      262.04     31.68 o 
  16   8   8       32.53       39.05     20.45 o 
  17   8   8        2.61       -5.52     20.00 o 
  18   8   8        5.88       -4.40     13.56 o 
  19   8   8        9.92       -0.35     14.77 o 
   1   9   8      382.42      372.72     20.54 o 
   2   9   8      503.18      488.84     24.16 o 
   3   9   8      188.04      201.74     22.75 o 
   4   9   8       99.08      106.40     25.27 o 
   5   9   8      828.27      796.72     31.11 o 
   6   9   8       12.92       15.84     22.20 o 
   7   9   8      101.05       80.59     19.85 o 
   8   9   8       24.63       26.41     23.90 o 
   9   9   8       25.00       27.54     25.63 o 
  10   9   8      575.48      503.14     34.94 o 
  11   9   8       21.09       17.06     27.00 o 
  12   9   8      311.76      290.23     34.89 o 
  13   9   8       35.20       55.54     29.46 o 
  14   9   8       92.20       87.06     28.23 o 
  15   9   8       71.32       75.26     24.99 o 
  16   9   8        7.69       14.74     15.72 o 
  17   9   8       26.32       18.69     11.90 o 
  18   9   8      120.81      126.95     14.13 o 
   0  10   8       22.11       15.75     24.19 o 
   1  10   8        6.63        8.32     18.13 o 
   2  10   8      250.24      257.07     20.61 o 
   3  10   8       45.94       52.89     17.13 o 
   4  10   8       47.70       49.94     17.27 o 
   5  10   8      884.12      875.90     28.92 o 
   6  10   8     1010.74     1143.67     31.94 o 
   7  10   8       83.98      113.84     24.69 o 
   8  10   8      503.57      536.27     24.73 o 
   9  10   8      390.07      387.54     36.69 o 
  10  10   8      256.06      256.14     31.94 o 
  11  10   8       32.95       44.04     26.99 o 
  12  10   8        1.77       14.73     27.90 o 
  13  10   8       52.91       43.28     25.24 o 
  14  10   8       12.12       16.43     22.81 o 
  15  10   8       12.84       22.92     16.15 o 
  16  10   8      110.11      103.23     12.77 o 
  17  10   8      107.74       98.92     15.97 o 
   1  11   8      170.26      162.82     22.13 o 
   2  11   8      785.09      780.88     26.25 o 
   3  11   8      375.14      350.82     21.40 o 
   4  11   8       52.94       72.23     16.48 o 
   5  11   8       10.15       23.23     17.02 o 
   6  11   8        3.42        4.45     18.63 o 
   7  11   8       53.41       36.62     21.79 o 
   8  11   8        0.07       16.98     26.08 o 
   9  11   8      340.69      319.48     31.35 o 
  10  11   8       56.78       60.78     25.91 o 
  11  11   8       68.69       85.40     25.43 o 
  12  11   8      125.62      146.99     27.70 o 
  13  11   8        3.31        7.81     24.37 o 
  14  11   8      381.21      426.97     28.61 o 
  15  11   8        0.06       14.17     14.67 o 
  16  11   8       51.02       63.73     15.20 o 
   0  12   8     1185.56     1137.53     49.63 o 
   1  12   8       16.76        4.72     19.85 o 
   2  12   8     1228.83     1318.22     34.36 o 
   3  12   8      272.53      292.71     20.22 o 
   4  12   8        4.83       -3.83     16.82 o 
   5  12   8        9.58        6.75     17.13 o 
   6  12   8       21.67       31.50     19.17 o 
   7  12   8      442.26      443.48     34.71 o 
   8  12   8       23.38       33.05     33.17 o 
   9  12   8        0.87       18.01     26.64 o 
  10  12   8       36.96       24.60     25.82 o 
  11  12   8       32.95       41.41     22.92 o 
  12  12   8      146.17      151.86     25.30 o 
  13  12   8      341.36      332.95     25.94 o 
  14  12   8       75.25       70.53     20.24 o 
  15  12   8      127.66      101.01     16.23 o 
   1  13   8       58.16       72.68     21.11 o 
   2  13   8        9.24       18.40     20.40 o 
   3  13   8       29.16       28.35     17.35 o 
   4  13   8      419.45      488.09     32.48 o 
   5  13   8       23.49       32.53     18.12 o 
   6  13   8        0.01       -9.11     20.08 o 
   7  13   8      360.70      373.68     31.99 o 
   8  13   8      192.60      231.64     27.21 o 
   9  13   8        4.13        6.11     36.41 o 
  10  13   8        0.18       14.60     34.98 o 
  11  13   8        4.10        2.79     32.31 o 
  12  13   8        0.38      -21.08     21.08 o 
  13  13   8        1.66        4.69     17.32 o 
  14  13   8        0.70       -4.73     12.42 o 
   0  14   8      114.52      109.42     30.77 o 
   1  14   8       32.01       27.21     20.10 o 
   2  14   8       37.16       25.20     20.35 o 
   3  14   8       49.06       29.96     23.47 o 
   4  14   8      108.62      113.45     20.03 o 
   5  14   8      148.69      141.34     21.15 o 
   6  14   8      220.97      252.04     18.63 o 
   7  14   8      150.24      174.87     20.31 o 
   8  14   8        0.03       -2.53     17.27 o 
   9  14   8        0.13        5.46     19.71 o 
  10  14   8       10.69       18.39     18.83 o 
  11  14   8        0.01       -5.16     17.35 o 
  12  14   8       64.98       65.08     14.43 o 
   1  15   8        8.34       17.36     24.80 o 
   2  15   8        0.04        2.66     25.07 o 
   3  15   8       20.14       14.19     22.26 o 
   4  15   8       18.07        4.66     21.50 o 
   5  15   8        0.09        5.66     19.39 o 
   6  15   8        0.06       -6.48     18.41 o 
   7  15   8       29.26       38.42     35.60 o 
   8  15   8       11.98       36.87     16.36 o 
   9  15   8        8.79       18.68     20.27 o 
  10  15   8        9.04       28.28     16.99 o 
   0  16   8        0.07        0.00     28.87 o 
   1  16   8      125.71      126.89     23.11 o 
   2  16   8        1.16      -10.24     19.89 o 
   3  16   8       45.35       39.58     18.35 o 
   4  16   8        0.22        3.02     16.94 o 
   5  16   8       12.45       -2.00     21.80 o 
   6  16   8        3.57       -1.60     19.04 o 
   1  17   8        0.02        0.21     13.11 o 
   2  17   8       18.57       24.20     18.37 o 
   1   1   9     6655.71     6144.16     27.96 o 
   2   1   9     1491.88     1392.71     19.94 o 
   3   1   9     3417.92     3363.08     54.26 o 
   4   1   9      102.21      112.08     11.26 o 
   5   1   9     2408.50     2923.67     32.24 o 
   6   1   9     5387.38     5431.64     84.00 o 
   7   1   9      202.44      260.14     17.34 o 
   8   1   9      754.86      731.73     20.73 o 
   9   1   9      378.42      348.69     19.47 o 
  10   1   9       35.28       29.34     14.67 o 
  11   1   9      215.42      237.81     16.89 o 
  12   1   9       26.61       43.91     17.02 o 
  13   1   9      282.25      280.77     25.01 o 
  14   1   9     1501.68     1474.70     38.14 o 
  15   1   9        1.86        3.75     17.79 o 
  16   1   9     1061.91     1018.21     27.44 o 
  17   1   9       41.55       33.29     17.13 o 
  18   1   9       33.16       55.34     21.56 o 
  19   1   9        0.06      -13.74     19.19 o 
  20   1   9        5.79      -12.80     15.56 o 
  21   1   9       28.99       36.52     13.18 o 
   0   2   9        3.10        4.33     11.91 o 
   1   2   9    16609.76    16976.34     98.24 o 
   2   2   9      584.23      638.41     13.04 o 
   3   2   9      102.05       94.87      5.41 o 
   4   2   9      352.83      371.42     17.78 o 
   5   2   9      710.70      658.63     20.78 o 
   6   2   9     2128.62     2250.06    128.40 o 
   7   2   9       13.37       32.84     13.31 o 
   8   2   9      939.34     1025.81     24.54 o 
   9   2   9     1514.25     1473.42     39.58 o 
  10   2   9       74.73       83.90     17.26 o 
  11   2   9       95.26      105.39     17.13 o 
  12   2   9       27.26       21.91     17.52 o 
  13   2   9      170.91      156.58     21.11 o 
  14   2   9       97.54       99.54     22.13 o 
  15   2   9      147.83      131.38     28.81 o 
  16   2   9        3.19       20.82     19.96 o 
  17   2   9      307.35      327.83     20.41 o 
  18   2   9      141.13      125.27     26.75 o 
  19   2   9      117.18       95.58     32.64 o 
  20   2   9       21.83       26.47     18.26 o 
  21   2   9        0.85       -9.49     10.77 o 
   1   3   9      193.47      210.34      9.83 o 
   2   3   9      130.85      112.74     10.75 o 
   3   3   9      212.54      213.76      6.22 o 
   4   3   9     2143.65     2217.02     95.44 o 
   5   3   9      945.85      897.14     25.61 o 
   6   3   9     1984.12     2371.84     58.36 o 
   7   3   9     1990.97     1954.83     62.53 o 
   8   3   9      827.07      867.27     27.41 o 
   9   3   9     1370.36     1410.70     33.92 o 
  10   3   9      292.20      272.53     20.42 o 
  11   3   9      519.63      572.56     28.05 o 
  12   3   9       26.55       43.03     24.88 o 
  13   3   9       43.94       50.43     23.98 o 
  14   3   9        1.94       -0.90     24.50 o 
  15   3   9      110.61      180.24     28.33 o 
  16   3   9      495.48      393.35     33.05 o 
  17   3   9        6.28       -5.15     19.05 o 
  18   3   9      110.09      104.93     22.31 o 
  19   3   9       41.67       33.30     16.66 o 
  20   3   9       26.36       38.73     17.38 o 
  21   3   9       33.55       17.98      9.75 o 
   0   4   9      773.96      759.67     18.66 o 
   1   4   9     4047.19     4205.81     29.95 o 
   2   4   9    10377.41    10217.00     78.29 o 
   3   4   9      510.99      489.69     19.84 o 
   4   4   9     1016.56      961.15     29.11 o 
   5   4   9     2254.65     2117.79     39.28 o 
   6   4   9      148.18      157.51     17.70 o 
   7   4   9      410.04      392.31     21.92 o 
   8   4   9      144.53      119.83     20.82 o 
   9   4   9      117.42      133.81     17.01 o 
  10   4   9       83.79       74.50     17.18 o 
  11   4   9       16.85       24.37     31.53 o 
  12   4   9      466.11      469.11     30.59 o 
  13   4   9     1652.50     1635.91     61.77 o 
  14   4   9      675.94      706.17     47.49 o 
  15   4   9      523.10      555.14     35.87 o 
  16   4   9       24.84       26.01     26.60 o 
  17   4   9      105.83       94.24     20.53 o 
  18   4   9        0.66        7.19     17.43 o 
  19   4   9      271.29      281.92     19.35 o 
  20   4   9        5.97       -3.38     12.58 o 
  21   4   9      104.10      111.48     16.68 o 
   1   5   9       95.78      132.85      9.93 o 
   2   5   9      983.26      884.60     37.00 o 
   3   5   9     4140.12     4432.17     61.73 o 
   4   5   9      378.97      331.87     18.53 o 
   5   5   9      506.60      668.99     27.31 o 
   6   5   9      966.92      994.85     34.51 o 
   7   5   9     1173.48     1249.11     35.21 o 
   8   5   9     1504.32     1517.45     42.99 o 
   9   5   9      428.01      385.82     26.13 o 
  10   5   9       72.24      101.09     20.72 o 
  11   5   9      174.61      224.56     28.52 o 
  12   5   9      920.97      896.00     31.81 o 
  13   5   9        6.33        6.63     21.74 o 
  14   5   9     2804.17     2808.68    300.18 o 
  15   5   9      459.55      441.63     32.25 o 
  16   5   9       52.42       60.35     20.72 o 
  17   5   9      108.21       97.63     17.52 o 
  18   5   9       22.56       19.28     17.27 o 
  19   5   9        0.05       -1.69     14.23 o 
  20   5   9        8.22        8.33     10.83 o 
   0   6   9     3782.45     3600.51    150.89 o 
   1   6   9      946.30      966.01     37.99 o 
   2   6   9     2453.93     2572.85     54.20 o 
   3   6   9      907.18      967.74     35.48 o 
   4   6   9      876.44      893.53     28.59 o 
   5   6   9     4277.62     4410.98    118.51 o 
   6   6   9     2117.13     2215.86     46.78 o 
   7   6   9     5123.38     5513.89     92.34 o 
   8   6   9      301.34      320.00     28.29 o 
   9   6   9     2658.42     2834.86     83.52 o 
  10   6   9        0.22        0.13     22.20 o 
  11   6   9        1.80       -4.55     19.09 o 
  12   6   9      322.47      301.81     24.91 o 
  13   6   9      834.44      830.83     36.64 o 
  14   6   9      353.55      375.89     24.98 o 
  15   6   9       73.11       61.04     18.20 o 
  16   6   9      518.25      518.39     26.89 o 
  17   6   9        0.00      -17.92     18.26 o 
  18   6   9        6.46       10.82     15.96 o 
  19   6   9       57.34       27.46     14.70 o 
  20   6   9        9.78        3.51     16.79 o 
   1   7   9       37.07       25.93     16.92 o 
   2   7   9       19.08       16.18     18.12 o 
   3   7   9      993.04      935.63     35.60 o 
   4   7   9       24.82       34.06     19.46 o 
   5   7   9        1.27       -6.66     20.63 o 
   6   7   9      136.34      145.36     30.36 o 
   7   7   9       71.88       91.69     23.36 o 
   8   7   9      386.73      427.44     31.82 o 
   9   7   9      447.15      436.78     25.76 o 
  10   7   9        5.40       17.33     20.37 o 
  11   7   9       67.90       62.65     21.62 o 
  12   7   9       23.55       22.08     23.08 o 
  13   7   9      120.84      123.01     23.65 o 
  14   7   9      420.80      373.70     28.16 o 
  15   7   9       30.96        7.22     24.82 o 
  16   7   9        8.91       45.61     19.18 o 
  17   7   9      290.91      358.41     33.99 o 
  18   7   9        6.12        1.66     15.26 o 
  19   7   9        3.66        4.56     13.67 o 
   0   8   9      138.57      196.27     26.06 o 
   1   8   9     1447.89     1409.36     33.36 o 
   2   8   9      222.63      209.79     20.15 o 
   3   8   9     3431.63     3313.25     51.26 o 
   4   8   9      256.44      251.95     22.15 o 
   5   8   9      179.07      208.28     25.47 o 
   6   8   9       46.45      100.25     20.68 o 
   7   8   9      193.22      206.07     25.03 o 
   8   8   9      763.87      767.62     32.00 o 
   9   8   9      344.17      354.37     27.76 o 
  10   8   9        1.87       12.99     20.28 o 
  11   8   9      218.02      241.18     25.56 o 
  12   8   9       47.30       35.75     23.23 o 
  13   8   9      525.69      536.96     29.75 o 
  14   8   9       77.79       94.34     22.92 o 
  15   8   9      708.44      825.88     34.27 o 
  16   8   9       88.77      134.91     20.02 o 
  17   8   9       40.85       47.20     19.51 o 
  18   8   9        3.51       13.17     13.05 o 
  19   8   9        0.89        8.16     13.77 o 
   1   9   9       28.49       39.63     15.88 o 
   2   9   9        5.11       13.92     18.00 o 
   3   9   9        1.46        0.37     24.05 o 
   4   9   9       12.66        3.19     26.02 o 
   5   9   9      699.30      678.18     29.84 o 
   6   9   9     1966.46     2053.42     45.54 o 
   7   9   9      689.04      719.46     26.86 o 
   8   9   9        0.74        7.14     26.47 o 
   9   9   9       33.74       15.33     24.89 o 
  10   9   9        3.69       13.60     25.80 o 
  11   9   9      137.41      134.85     29.94 o 
  12   9   9      559.51      544.24     37.15 o 
  13   9   9       72.98       58.57     29.99 o 
  14   9   9        7.51       17.90     25.16 o 
  15   9   9       57.63       80.09     24.90 o 
  16   9   9       75.23       83.16     17.34 o 
  17   9   9        0.02       -8.37     11.07 o 
  18   9   9      135.35      130.99     20.13 o 
   0  10   9     4420.36     4506.63    118.50 o 
   1  10   9     1406.41     1489.63     36.40 o 
   2  10   9      165.70      176.75     17.68 o 
   3  10   9        0.10      -15.68     16.40 o 
   4  10   9     1208.65     1193.23     45.36 o 
   5  10   9      799.26      793.58     29.64 o 
   6  10   9        1.81       -6.64     19.64 o 
   7  10   9      306.38      339.24     21.94 o 
   8  10   9      189.21      202.52     22.10 o 
   9  10   9       13.79       17.60     27.53 o 
  10  10   9       87.68       90.49     29.81 o 
  11  10   9       22.40       19.17     26.81 o 
  12  10   9        0.55      -16.34     28.14 o 
  13  10   9        4.36       15.26     24.39 o 
  14  10   9        0.43       -0.85     22.63 o 
  15  10   9       29.53       27.83     16.07 o 
  16  10   9      152.06      163.11     14.79 o 
  17  10   9        5.74        1.46     13.55 o 
   1  11   9      622.82      643.13     28.30 o 
   2  11   9      517.96      531.57     34.21 o 
   3  11   9      447.43      461.03     22.97 o 
   4  11   9      342.30      338.29     20.86 o 
   5  11   9       23.70       22.21     17.45 o 
   6  11   9       49.42       30.33     18.85 o 
   7  11   9      217.52      224.31     54.97 o 
   8  11   9       95.34       87.71     21.91 o 
   9  11   9        0.02        8.95     26.27 o 
  10  11   9       17.69       17.31     26.12 o 
  11  11   9        7.27        9.71     26.02 o 
  12  11   9       63.66       58.46     27.19 o 
  13  11   9       18.18       13.83     22.89 o 
  14  11   9      122.99      144.81     22.97 o 
  15  11   9       16.81       25.44     11.48 o 
  16  11   9      259.48      259.02     16.32 o 
   0  12   9      645.05      626.52     40.85 o 
   1  12   9      134.52      155.23     22.40 o 
   2  12   9       52.97       36.79     18.23 o 
   3  12   9      401.57      428.21     22.81 o 
   4  12   9        7.87       19.19     16.98 o 
   5  12   9      164.77      179.15     20.61 o 
   6  12   9        9.18       30.48     20.39 o 
   7  12   9      133.16      167.39     27.23 o 
   8  12   9       14.68       15.28     25.42 o 
   9  12   9       70.81       62.38     41.43 o 
  10  12   9      169.73      160.94     26.21 o 
  11  12   9       23.55       28.20     24.44 o 
  12  12   9       16.72       33.46     21.46 o 
  13  12   9       34.03       27.96     18.28 o 
  14  12   9       99.42      117.10     19.77 o 
  15  12   9        5.31       -1.87     13.92 o 
   1  13   9       95.40       63.30     20.64 o 
   2  13   9        6.50        2.37     19.75 o 
   3  13   9        1.92        4.89     18.82 o 
   4  13   9        0.41       25.44     18.25 o 
   5  13   9       35.72       61.21     20.59 o 
   6  13   9        0.44        9.97     19.62 o 
   7  13   9        0.04       35.77     39.31 o 
   8  13   9        0.84       -3.89     23.31 o 
   9  13   9       20.96       13.91     35.24 o 
  10  13   9       58.70       83.13     36.58 o 
  11  13   9      109.86      129.32     35.28 o 
  12  13   9       10.52       23.70     22.14 o 
  13  13   9        9.74       12.27     16.75 o 
  14  13   9       40.35       29.31     16.08 o 
   0  14   9        9.48        1.90     37.37 o 
   1  14   9      172.01      170.74     30.67 o 
   2  14   9      282.08      282.87     43.37 o 
   3  14   9      470.99      485.55     35.31 o 
   4  14   9        3.08       16.21     19.57 o 
   5  14   9      531.03      649.11     32.93 o 
   6  14   9       63.44       66.38     21.59 o 
   7  14   9       55.06       29.01     17.81 o 
   8  14   9       78.78       82.48     16.82 o 
   9  14   9       32.36       53.13     20.81 o 
  10  14   9        9.38       19.10     18.81 o 
  11  14   9      172.03      192.56     19.13 o 
  12  14   9        3.60       -3.16     13.77 o 
   1  15   9       30.16       35.21     26.64 o 
   2  15   9       75.33       65.20     25.86 o 
   3  15   9        4.98       -1.07     23.70 o 
   4  15   9      362.74      352.10     27.44 o 
   5  15   9       92.27      110.56     21.52 o 
   6  15   9        0.47        8.65     18.13 o 
   7  15   9        8.20       26.65     16.32 o 
   8  15   9       77.54       69.74     22.35 o 
   9  15   9       78.01       77.77     19.97 o 
   0  16   9       72.88       37.26     28.58 o 
   1  16   9       15.32        3.02     20.43 o 
   2  16   9       70.61       55.45     20.28 o 
   3  16   9        0.07      -10.17     17.67 o 
   4  16   9        3.49      -12.16     15.79 o 
   5  16   9        0.01        8.35     22.21 o 
   6  16   9       47.16       46.22     18.58 o 
   1  17   9        0.01       -9.72     16.55 o 
   0   0  10    36060.30    38054.14    177.00 o 
   1   0  10     8362.21     8342.02     59.11 o 
   2   0  10     2302.64     2523.84     30.55 o 
   3   0  10    25762.57    25932.03    340.73 o 
   4   0  10        2.60        9.00      6.23 o 
   5   0  10     4532.32     4552.72     81.28 o 
   6   0  10      533.29      608.33     37.61 o 
   7   0  10     8310.29     8164.64    120.08 o 
   8   0  10        4.60        9.17     16.90 o 
   9   0  10     1017.98     1253.99     78.43 o 
  10   0  10     1150.99     1225.13     37.70 o 
  11   0  10       23.26      -33.78     33.78 o 
  12   0  10        4.99        6.44     24.49 o 
  13   0  10     1376.23     1521.43     89.21 o 
  14   0  10      560.93      511.87     33.64 o 
  15   0  10      207.54      227.66     23.09 o 
  16   0  10        0.20       15.43     31.19 o 
  17   0  10       30.26       20.00     30.19 o 
  18   0  10      108.13      118.08     32.23 o 
  19   0  10        0.52       -9.63     24.40 o 
  20   0  10        5.90       14.04     21.37 o 
  21   0  10      168.16      150.63     24.22 o 
   1   1  10     3061.42     3094.25     27.01 o 
   2   1  10     2260.58     2158.71     29.88 o 
   3   1  10       58.49       64.24      8.24 o 
   4   1  10     2407.28     2475.68     23.14 o 
   5   1  10    10121.38    10527.08    131.52 o 
   6   1  10     3577.91     4213.43    198.29 o 
   7   1  10     2623.85     2583.90     50.17 o 
   8   1  10     1248.02     1433.87     30.94 o 
   9   1  10      138.22      158.34     16.75 o 
  10   1  10      476.10      517.28     28.25 o 
  11   1  10        4.53        9.69     16.66 o 
  12   1  10       18.28       32.14     20.60 o 
  13   1  10       10.58       10.72     19.50 o 
  14   1  10      429.27      446.21     27.43 o 
  15   1  10      181.44      171.33     21.53 o 
  16   1  10       22.69       38.23     16.81 o 
  17   1  10      121.06      127.74     20.02 o 
  18   1  10       20.62       13.24     20.10 o 
  19   1  10        0.09       12.04     19.14 o 
  20   1  10        8.40       17.16     17.49 o 
  21   1  10        0.72        0.46     14.01 o 
   0   2  10       71.42       78.15     13.08 o 
   1   2  10     5051.79     4986.68     24.35 o 
   2   2  10      978.35      967.51     14.00 o 
   3   2  10     3681.48     3404.70     43.05 o 
   4   2  10     1321.26     1280.95     27.19 o 
   5   2  10     4070.35     4335.28    138.73 o 
   6   2  10     1834.52     1653.87     72.63 o 
   7   2  10     9651.75     9421.39    207.62 o 
   8   2  10     1424.17     1418.46     37.82 o 
   9   2  10     1769.40     1430.55     48.13 o 
  10   2  10      700.46      729.83     28.80 o 
  11   2  10      973.13      980.28     30.54 o 
  12   2  10        5.47      -19.07     19.07 o 
  13   2  10     1236.83     1231.88     46.06 o 
  14   2  10       91.05       88.46     26.45 o 
  15   2  10      282.54      249.40     29.63 o 
  16   2  10        4.42       -6.40     22.45 o 
  17   2  10        2.03      -17.62     18.74 o 
  18   2  10        0.00       -9.26     22.36 o 
  19   2  10        1.89       17.69     25.73 o 
  20   2  10      145.02      141.21     20.13 o 
  21   2  10       75.22       69.22     10.20 o 
   1   3  10    14048.41    14532.27     77.19 o 
   2   3  10     2862.80     2823.10     41.94 o 
   3   3  10     1676.24     1693.55     53.18 o 
   4   3  10     2374.75     2592.73     40.13 o 
   5   3  10     6435.15     6650.58    392.25 o 
   6   3  10      493.26      484.65     18.20 o 
   7   3  10      544.93      517.03     40.28 o 
   8   3  10      105.66      119.06     21.56 o 
   9   3  10      745.87      688.20     27.63 o 
  10   3  10        0.15       16.65     16.48 o 
  11   3  10      368.77      336.76     26.53 o 
  12   3  10      150.99      168.10     26.55 o 
  13   3  10        0.54        6.12     24.09 o 
  14   3  10       18.48       31.21     24.29 o 
  15   3  10        0.94       -1.73     21.59 o 
  16   3  10        1.76        7.89     24.50 o 
  17   3  10       33.16       42.21     19.53 o 
  18   3  10       79.66       65.34     25.07 o 
  19   3  10        2.84       -4.84     16.24 o 
  20   3  10       68.90       74.44     17.70 o 
  21   3  10      149.82      189.86     13.12 o 
   0   4  10      980.80      884.90     29.70 o 
   1   4  10      121.83      135.03      9.77 o 
   2   4  10        0.20        6.63      9.48 o 
   3   4  10     2388.66     2561.58     40.37 o 
   4   4  10        3.19       -5.75     15.71 o 
   5   4  10     6209.61     6891.28    152.98 o 
   6   4  10      718.37      748.31     56.52 o 
   7   4  10      910.58     1051.26     39.85 o 
   8   4  10       47.97       72.28     25.81 o 
   9   4  10       53.94       42.76     18.47 o 
  10   4  10      231.98      206.98     18.88 o 
  11   4  10      141.40      173.14     34.77 o 
  12   4  10      155.80      179.22     28.69 o 
  13   4  10     1952.90     2068.97     87.63 o 
  14   4  10        2.58       -3.03     24.68 o 
  15   4  10      227.16      223.30     29.33 o 
  16   4  10       24.86        8.23     22.81 o 
  17   4  10      126.40      140.74     21.41 o 
  18   4  10       65.64       49.77     17.93 o 
  19   4  10      107.64       98.45     16.66 o 
  20   4  10        1.00       11.20     15.07 o 
   1   5  10      107.77      128.81      9.92 o 
   2   5  10      399.22      424.75     19.44 o 
   3   5  10      938.89      843.28     21.19 o 
   4   5  10        1.24       11.58     13.85 o 
   5   5  10     3502.14     3385.32     73.27 o 
   6   5  10     3667.73     3821.93    212.05 o 
   7   5  10     1498.20     1507.14     59.88 o 
   8   5  10      603.84      591.76     31.43 o 
   9   5  10      804.13      836.30     30.28 o 
  10   5  10       13.79       23.17     21.20 o 
  11   5  10      912.24      931.49     42.38 o 
  12   5  10      212.81      161.40     29.68 o 
  13   5  10       61.95       51.73     21.95 o 
  14   5  10        5.20       -2.05     24.15 o 
  15   5  10      356.40      336.87     26.12 o 
  16   5  10      265.07      228.81     23.62 o 
  17   5  10        0.04       10.50     18.75 o 
  18   5  10        2.30        6.92     17.03 o 
  19   5  10        6.81        3.07     13.71 o 
  20   5  10        2.14        1.16     12.62 o 
   0   6  10      662.10      718.88     27.97 o 
   1   6  10       14.06       12.10     12.68 o 
   2   6  10      300.93      308.89     18.40 o 
   3   6  10      181.46      168.55     15.39 o 
   4   6  10      328.21      365.09     23.58 o 
   5   6  10     1609.66     1494.37     53.96 o 
   6   6  10     2104.61     1982.88     45.42 o 
   7   6  10       42.11       65.00     20.70 o 
   8   6  10      162.45      153.00     22.47 o 
   9   6  10      358.87      352.62     22.68 o 
  10   6  10      121.24       94.90     21.22 o 
  11   6  10     1100.44     1052.64     34.94 o 
  12   6  10      465.83      435.75     27.32 o 
  13   6  10       64.98       50.33     21.94 o 
  14   6  10     1076.03     1111.38     52.16 o 
  15   6  10       16.42       18.33     17.90 o 
  16   6  10       54.03       30.45     24.72 o 
  17   6  10        1.55      -10.04     18.64 o 
  18   6  10        0.04       10.74     15.25 o 
  19   6  10      103.43       93.99     12.99 o 
  20   6  10        1.48        8.74     14.36 o 
   1   7  10      328.23      293.24     19.57 o 
   2   7  10       19.57        8.31     17.44 o 
   3   7  10       63.16       81.86     23.40 o 
   4   7  10       55.94       68.84     21.17 o 
   5   7  10        8.96        3.16     28.09 o 
   6   7  10       64.20      114.70     30.83 o 
   7   7  10      149.62      110.95     25.23 o 
   8   7  10      383.49      386.12     36.23 o 
   9   7  10       54.47       48.37     19.93 o 
  10   7  10       12.49       34.33     21.39 o 
  11   7  10      765.50      721.24     32.25 o 
  12   7  10      778.97      758.32     34.02 o 
  13   7  10       16.51        8.97     22.17 o 
  14   7  10      344.54      372.32     30.04 o 
  15   7  10       64.41       70.47     20.40 o 
  16   7  10      277.07      291.26     22.76 o 
  17   7  10      200.62      207.87     19.91 o 
  18   7  10       19.83       27.56     13.96 o 
  19   7  10       12.89        5.26     11.97 o 
   0   8  10        3.80       -9.65     30.31 o 
   1   8  10      111.53      111.89     20.22 o 
   2   8  10      731.40      752.70     26.00 o 
   3   8  10      762.47      761.72     28.71 o 
   4   8  10       49.78       49.59     23.34 o 
   5   8  10       88.25       82.22     27.84 o 
   6   8  10       73.06       84.29     26.04 o 
   7   8  10     4475.81     4649.38     63.01 o 
   8   8  10      280.00      301.72     24.95 o 
   9   8  10        0.45        3.67     20.88 o 
  10   8  10       69.04       58.33     25.80 o 
  11   8  10       97.83       61.93     21.40 o 
  12   8  10      483.46      484.88     34.11 o 
  13   8  10       82.36      102.64     23.68 o 
  14   8  10      191.60      177.93     24.29 o 
  15   8  10       31.39       43.72     19.43 o 
  16   8  10       35.47       63.36     17.67 o 
  17   8  10       40.05       31.35     19.52 o 
  18   8  10        3.40        0.19     14.64 o 
   1   9  10     1325.26     1269.72     46.51 o 
   2   9  10       11.03       12.87     37.56 o 
   3   9  10     2619.72     2578.29     61.75 o 
   4   9  10       59.37       25.45     22.87 o 
   5   9  10      743.51      747.12     32.67 o 
   6   9  10       50.47       61.83     21.80 o 
   7   9  10      126.80       90.95     23.09 o 
   8   9  10      457.09      455.45     36.05 o 
   9   9  10        1.65      -10.19     24.69 o 
  10   9  10       37.58       30.27     25.66 o 
  11   9  10      129.29      148.94     31.60 o 
  12   9  10        6.33       16.71     26.45 o 
  13   9  10       19.74       10.13     28.32 o 
  14   9  10      478.91      427.05     43.41 o 
  15   9  10       64.14       76.31     23.04 o 
  16   9  10      528.43      540.57     22.37 o 
  17   9  10       88.51       91.16     14.00 o 
  18   9  10        8.50        9.37     15.59 o 
   0  10  10      407.50      374.04     49.50 o 
   1  10  10      958.87      996.96     43.64 o 
   2  10  10       12.87        5.37     19.44 o 
   3  10  10       61.38       66.61     19.32 o 
   4  10  10      329.98      318.67     20.71 o 
   5  10  10      373.40      318.98     22.59 o 
   6  10  10       11.45        1.08     18.83 o 
   7  10  10       88.56      111.22     22.84 o 
   8  10  10       19.33       17.66     21.12 o 
   9  10  10       84.94       47.58     27.26 o 
  10  10  10       10.32       42.84     40.20 o 
  11  10  10        0.65      -32.45     32.45 o 
  12  10  10      217.29      223.38     29.15 o 
  13  10  10       64.56       55.76     27.64 o 
  14  10  10      162.58      156.17     26.26 o 
  15  10  10        0.45        1.76     15.51 o 
  16  10  10       39.44       41.93     13.32 o 
  17  10  10       30.57       31.53     17.49 o 
   1  11  10       30.34        3.58     19.13 o 
   2  11  10        2.33        9.34     17.20 o 
   3  11  10      318.05      327.85     21.28 o 
   4  11  10      156.12      132.48     20.59 o 
   5  11  10      608.61      547.56     26.69 o 
   6  11  10        1.90       10.60     20.89 o 
   7  11  10       18.22       45.36     25.84 o 
   8  11  10       49.61       53.68     21.53 o 
   9  11  10      107.27       93.04     27.81 o 
  10  11  10       11.67       10.56     25.73 o 
  11  11  10        8.93        7.42     24.11 o 
  12  11  10        0.42      -23.60     23.60 o 
  13  11  10      124.01      157.53     25.60 o 
  14  11  10       23.17        8.99     14.33 o 
  15  11  10      342.87      372.05     21.92 o 
  16  11  10       50.48       58.45     19.18 o 
   0  12  10       59.53       48.49     30.06 o 
   1  12  10        1.10       16.31     20.84 o 
   2  12  10      208.94      242.47     20.20 o 
   3  12  10       43.58       28.29     20.55 o 
   4  12  10      133.97      115.85     20.78 o 
   5  12  10       27.04       21.05     20.14 o 
   6  12  10        7.82       14.18     22.18 o 
   7  12  10        2.26        7.98     24.93 o 
   8  12  10       27.68       25.22     25.85 o 
   9  12  10       36.15       53.32     38.33 o 
  10  12  10        0.49      -14.85     24.03 o 
  11  12  10       47.74       22.96     22.03 o 
  12  12  10       62.85       74.12     20.05 o 
  13  12  10      301.07      292.26     22.19 o 
  14  12  10      190.38      167.52     19.34 o 
  15  12  10       72.58       49.35     17.64 o 
   1  13  10      149.80      121.29     26.06 o 
   2  13  10       12.82       20.29     27.96 o 
   3  13  10        1.46       17.27     21.25 o 
   4  13  10       38.40       28.19     20.54 o 
   5  13  10       14.67       21.86     19.33 o 
   6  13  10      133.71      132.33     20.55 o 
   7  13  10       40.86       32.78     21.96 o 
   8  13  10        0.55       -3.64     21.45 o 
   9  13  10       45.57      131.02     37.76 o 
  10  13  10       10.30       32.73     33.25 o 
  11  13  10       56.45       54.31     30.27 o 
  12  13  10       29.23       45.88     19.05 o 
  13  13  10       55.35       45.27     15.96 o 
   0  14  10      330.19      363.64     48.80 o 
   1  14  10       76.19       91.83     28.52 o 
   2  14  10       50.62       47.18     27.21 o 
   3  14  10       37.71       44.51     25.63 o 
   4  14  10       55.31       75.06     20.07 o 
   5  14  10       35.48       38.73     18.23 o 
   6  14  10        3.45        9.91     17.02 o 
   7  14  10      139.62      130.06     18.49 o 
   8  14  10        6.81       14.70     15.66 o 
   9  14  10        2.36       15.29     19.44 o 
  10  14  10       19.10       25.88     26.11 o 
  11  14  10       21.01       16.97     14.66 o 
  12  14  10        0.46       13.20     15.48 o 
   1  15  10       11.62       19.37     24.81 o 
   2  15  10       64.92       42.38     24.59 o 
   3  15  10       25.90       30.48     22.00 o 
   4  15  10      115.26      113.50     22.14 o 
   5  15  10        1.13        0.46     19.09 o 
   6  15  10        7.17        2.26     17.32 o 
   7  15  10       43.77       19.85     15.79 o 
   8  15  10        7.32       30.96     20.06 o 
   9  15  10       29.57       37.07     17.67 o 
   0  16  10       12.84       20.41     26.65 o 
   1  16  10        6.35        9.74     18.87 o 
   2  16  10        5.85       13.58     18.26 o 
   3  16  10        9.49       10.81     16.37 o 
   4  16  10        2.00        7.12     16.20 o 
   5  16  10       31.44       37.56     19.04 o 
   1   1  11     6625.65     6846.35     52.67 o 
   2   1  11     9388.94     9603.65     79.61 o 
   3   1  11     2245.39     2180.07     56.00 o 
   4   1  11     2499.88     2704.91     47.99 o 
   5   1  11     1038.40     1204.99     28.17 o 
   6   1  11     1367.77     1347.17     52.19 o 
   7   1  11      186.88      236.26     22.73 o 
   8   1  11      342.86      387.26     23.73 o 
   9   1  11       42.89       48.73     13.00 o 
  10   1  11      502.65      493.88     19.60 o 
  11   1  11      102.01      104.34     21.15 o 
  12   1  11      418.41      479.80     22.71 o 
  13   1  11      103.23      126.48     22.62 o 
  14   1  11      403.97      422.65     25.72 o 
  15   1  11      344.06      288.74     23.77 o 
  16   1  11       28.73       35.39     18.88 o 
  17   1  11        1.06      -15.43     18.13 o 
  18   1  11        1.11        4.69     19.64 o 
  19   1  11      111.84       60.54     25.22 o 
  20   1  11        6.60       12.77     13.18 o 
  21   1  11        3.17        5.60     12.58 o 
   0   2  11     4106.92     4090.71     41.95 o 
   1   2  11     1376.19     1305.70     21.86 o 
   2   2  11       30.79       50.22      7.51 o 
   3   2  11       63.23       59.22      4.77 o 
   4   2  11     6700.98     7322.50    127.76 o 
   5   2  11      225.64      224.93     18.64 o 
   6   2  11     3745.55     4018.87     76.96 o 
   7   2  11     1997.17     2169.33     53.89 o 
   8   2  11     1460.22     1629.31     38.41 o 
   9   2  11       23.83        5.44     14.58 o 
  10   2  11        6.83       17.52     17.00 o 
  11   2  11      189.48      184.88     43.26 o 
  12   2  11      141.32      113.51     23.36 o 
  13   2  11       12.92        3.28     24.37 o 
  14   2  11       42.63       40.43     23.39 o 
  15   2  11      166.54      158.63     28.20 o 
  16   2  11      260.54      303.13     40.88 o 
  17   2  11        2.08        2.53     23.59 o 
  18   2  11      206.46      220.42     23.71 o 
  19   2  11      168.34      189.26     23.96 o 
  20   2  11        5.84        1.69     13.20 o 
  21   2  11       18.36       13.44     15.60 o 
   1   3  11       98.74       74.73      9.69 o 
   2   3  11      692.51      767.68     17.84 o 
   3   3  11     1103.43     1182.73     28.18 o 
   4   3  11      781.57      731.41     25.13 o 
   5   3  11      595.82      526.30     26.89 o 
   6   3  11        4.57       26.94     13.06 o 
   7   3  11     1593.05     1578.74     60.93 o 
   8   3  11      442.88      505.97     39.17 o 
   9   3  11      327.26      393.46     23.20 o 
  10   3  11     1285.97     1384.47     55.76 o 
  11   3  11      354.97      305.37     38.49 o 
  12   3  11      569.34      577.63     33.71 o 
  13   3  11        6.35        8.08     24.91 o 
  14   3  11      129.74       93.20     27.09 o 
  15   3  11      122.90      125.11     26.47 o 
  16   3  11       12.52        4.26     23.22 o 
  17   3  11       13.90        4.16     22.32 o 
  18   3  11        0.03       11.74     17.20 o 
  19   3  11        1.07       11.10     15.50 o 
  20   3  11       72.93       69.21     13.56 o 
   0   4  11     3470.22     3797.58     40.12 o 
   1   4  11      194.85      204.53     10.88 o 
   2   4  11       68.29      111.12     10.06 o 
   3   4  11    12371.30    12677.68     94.82 o 
   4   4  11       15.72        6.21     17.43 o 
   5   4  11      350.96      446.21     23.01 o 
   6   4  11       54.93       50.14     19.27 o 
   7   4  11      696.11      633.59     42.22 o 
   8   4  11     1855.20     1976.75     50.05 o 
   9   4  11     1253.02     1298.34     35.76 o 
  10   4  11        4.06        0.64     33.27 o 
  11   4  11      400.56      416.12     36.32 o 
  12   4  11       58.18       46.92     27.34 o 
  13   4  11       13.30       -0.57     26.17 o 
  14   4  11       20.72       37.55     26.16 o 
  15   4  11      576.26      534.73     36.67 o 
  16   4  11      671.63      749.28     55.52 o 
  17   4  11       80.88      132.21     20.90 o 
  18   4  11      124.33      148.33     20.00 o 
  19   4  11        0.12        3.47     14.34 o 
  20   4  11       77.40       70.38     11.33 o 
   1   5  11     1016.11      958.97     18.59 o 
   2   5  11     2566.01     2797.08     40.17 o 
   3   5  11        3.17       -0.38     12.90 o 
   4   5  11      671.30      636.57     51.07 o 
   5   5  11     1146.38     1176.54     49.34 o 
   6   5  11     2123.52     2342.38    108.54 o 
   7   5  11      278.59      286.33     30.66 o 
   8   5  11       39.05       12.36     23.89 o 
   9   5  11      492.85      500.24     30.68 o 
  10   5  11      123.95      111.26     19.51 o 
  11   5  11     1987.82     1919.02     44.02 o 
  12   5  11       77.03       78.58     21.15 o 
  13   5  11        0.99      -18.64     18.64 o 
  14   5  11      448.69      461.51     28.07 o 
  15   5  11        8.29       -4.68     19.91 o 
  16   5  11      325.63      325.38     31.82 o 
  17   5  11       52.31       61.53     19.43 o 
  18   5  11       62.40       76.89     17.80 o 
  19   5  11       24.92        3.00     11.34 o 
  20   5  11        8.93       23.48     15.83 o 
   0   6  11      186.26      180.41     20.49 o 
   1   6  11      362.48      398.97     18.08 o 
   2   6  11      664.01      674.76     25.01 o 
   3   6  11        2.35        5.18     14.13 o 
   4   6  11      810.81      855.13     25.89 o 
   5   6  11        2.02        7.71     13.53 o 
   6   6  11     3791.19     3990.17    146.36 o 
   7   6  11     2431.57     2817.43    222.29 o 
   8   6  11        4.33       21.24     23.14 o 
   9   6  11        2.73       -0.51     21.01 o 
  10   6  11     1185.64     1093.45     35.79 o 
  11   6  11      103.20       83.13     20.89 o 
  12   6  11        6.25        3.49     19.54 o 
  13   6  11       91.17       93.56     34.75 o 
  14   6  11      407.74      386.28     35.44 o 
  15   6  11      188.78      169.25     29.55 o 
  16   6  11      245.12      273.34     29.06 o 
  17   6  11       27.56       22.14     17.72 o 
  18   6  11       19.74        8.98     14.76 o 
  19   6  11       22.62       26.62     11.65 o 
   1   7  11      114.74      139.64     15.79 o 
   2   7  11       27.14       42.15     18.68 o 
   3   7  11      499.33      489.85     32.28 o 
   4   7  11     2661.74     2757.33     57.84 o 
   5   7  11      711.76      708.99     38.99 o 
   6   7  11      980.79     1124.56     50.75 o 
   7   7  11      292.50      331.92     40.80 o 
   8   7  11      452.32      417.58     25.70 o 
   9   7  11       60.78       63.18     20.58 o 
  10   7  11        0.55       17.33     21.69 o 
  11   7  11      158.25      142.71     23.64 o 
  12   7  11      321.48      310.63     27.02 o 
  13   7  11      673.88      648.52     32.58 o 
  14   7  11       32.58       27.17     20.33 o 
  15   7  11      109.41      105.92     20.95 o 
  16   7  11        0.50       38.59     22.26 o 
  17   7  11       54.74       59.25     17.39 o 
  18   7  11        0.08       -3.20     13.38 o 
  19   7  11        0.31       10.31     10.96 o 
   0   8  11      117.29      103.70     20.42 o 
   1   8  11       98.36      135.81     18.18 o 
   2   8  11      490.06      459.85     22.17 o 
   3   8  11     2538.83     2602.17     41.26 o 
   4   8  11       14.45       23.93     22.08 o 
   5   8  11      779.50      843.38     40.23 o 
   6   8  11       23.39       58.52     28.67 o 
   7   8  11       63.57       72.65     21.15 o 
   8   8  11      119.92      131.91     20.67 o 
   9   8  11       45.17       60.28     21.79 o 
  10   8  11      257.04      241.97     25.72 o 
  11   8  11       10.83        8.70     21.43 o 
  12   8  11        4.33       20.20     22.61 o 
  13   8  11       65.31       66.55     21.88 o 
  14   8  11      463.76      477.34     28.41 o 
  15   8  11      180.11      182.17     21.02 o 
  16   8  11       11.35        0.77     16.30 o 
  17   8  11        0.93       -0.53     17.87 o 
  18   8  11        2.90       10.57     14.20 o 
   1   9  11       19.37       32.56     26.36 o 
   2   9  11      320.10      321.75     25.92 o 
   3   9  11      306.06      384.19     27.83 o 
   4   9  11      461.21      422.08     33.94 o 
   5   9  11      194.90      205.55     23.56 o 
   6   9  11      168.51      175.96     27.45 o 
   7   9  11      444.89      444.48     27.21 o 
   8   9  11      363.03      374.17     51.85 o 
   9   9  11       50.94       24.72     21.48 o 
  10   9  11      853.88      785.18     42.22 o 
  11   9  11      233.60      272.75     30.49 o 
  12   9  11       93.60      115.92     22.19 o 
  13   9  11      230.16      236.11     27.74 o 
  14   9  11      318.44      308.95     32.11 o 
  15   9  11       15.68       13.33     21.79 o 
  16   9  11       12.80        6.03     15.17 o 
  17   9  11       27.38       31.99     11.98 o 
  18   9  11        1.21       -8.67     13.94 o 
   0  10  11     2227.52     2099.89     85.13 o 
   1  10  11       68.88       85.52     24.32 o 
   2  10  11      748.08      757.87     33.35 o 
   3  10  11        0.07       20.21     19.11 o 
   4  10  11       15.44       48.39     22.20 o 
   5  10  11      317.49      331.31     25.85 o 
   6  10  11       94.83      123.29     22.25 o 
   7  10  11      342.61      365.85     39.97 o 
   8  10  11       17.52       12.85     21.53 o 
   9  10  11       15.49       34.87     25.78 o 
  10  10  11       53.12       37.43     27.81 o 
  11  10  11       73.38       74.45     28.12 o 
  12  10  11       73.42       84.46     27.31 o 
  13  10  11      129.58      201.41     44.12 o 
  14  10  11      182.67      169.76     25.15 o 
  15  10  11        6.21       -9.71     14.84 o 
  16  10  11        0.15        0.10     10.96 o 
   1  11  11      432.55      446.37     36.97 o 
   2  11  11       19.41        8.85     18.05 o 
   3  11  11      126.71      128.56     20.23 o 
   4  11  11     1560.99     1628.16     44.54 o 
   5  11  11      201.11      218.97     24.42 o 
   6  11  11      238.25      215.84     23.04 o 
   7  11  11        3.88       -7.95     22.09 o 
   8  11  11        0.45       10.39     29.66 o 
   9  11  11        8.09       19.59     25.69 o 
  10  11  11        7.50      -16.40     25.53 o 
  11  11  11       11.76        8.89     24.05 o 
  12  11  11       97.45       91.28     25.15 o 
  13  11  11       20.63       13.90     21.28 o 
  14  11  11       40.63       51.74     13.51 o 
  15  11  11      119.01      136.30     16.81 o 
   0  12  11      128.35       69.65     44.23 o 
   1  12  11      137.84      109.73     25.23 o 
   2  12  11       64.95       69.08     23.14 o 
   3  12  11        5.00      -18.36     21.91 o 
   4  12  11       54.60       61.21     21.91 o 
   5  12  11        3.78       18.74     20.70 o 
   6  12  11        8.04       24.03     20.59 o 
   7  12  11       31.82       63.88     20.39 o 
   8  12  11      111.26      115.20     24.58 o 
   9  12  11        0.74      -23.39     40.97 o 
  10  12  11       25.64       17.96     23.64 o 
  11  12  11       85.25       75.95     21.47 o 
  12  12  11        3.83       -0.61     18.69 o 
  13  12  11        4.32        4.76     15.84 o 
  14  12  11        2.18        5.29     15.36 o 
   1  13  11       71.13       55.04     29.14 o 
   2  13  11        9.01        8.87     28.16 o 
   3  13  11       31.69       14.70     20.67 o 
   4  13  11       80.72       82.57     20.92 o 
   5  13  11        4.96       23.35     19.09 o 
   6  13  11      219.70      271.73     23.24 o 
   7  13  11       82.06       62.62     22.76 o 
   8  13  11        6.41       24.80     21.66 o 
   9  13  11        8.73        8.15     33.64 o 
  10  13  11      358.32      369.13     39.68 o 
  11  13  11      152.15      164.86     33.26 o 
  12  13  11      223.04      274.34     21.98 o 
  13  13  11        4.13       -1.01     12.83 o 
   0  14  11       72.41       64.31     40.78 o 
   1  14  11        0.39        2.48     27.28 o 
   2  14  11       18.24       35.02     25.96 o 
   3  14  11       61.60       73.74     26.39 o 
   4  14  11       13.97       33.61     18.50 o 
   5  14  11        2.26       12.02     17.84 o 
   6  14  11      145.79      101.15     20.58 o 
   7  14  11        1.07      -13.77     16.54 o 
   8  14  11        1.22       -8.33     15.42 o 
   9  14  11       34.51       44.64     18.61 o 
  10  14  11        4.22       32.95     16.34 o 
  11  14  11       14.82        5.42     16.16 o 
   1  15  11       38.95       33.49     25.10 o 
   2  15  11        3.45        7.50     22.87 o 
   3  15  11      164.18      152.87     23.97 o 
   4  15  11      146.28      154.69     23.32 o 
   5  15  11       29.36       30.06     18.41 o 
   6  15  11        3.90        4.50     16.84 o 
   7  15  11       32.73       42.00     15.32 o 
   8  15  11       21.75       26.13     18.93 o 
   0  16  11       54.91       42.18     27.79 o 
   1  16  11       11.65       -2.85     17.05 o 
   2  16  11        2.89        0.71     17.51 o 
   3  16  11        0.12       -6.33     15.51 o 
   4  16  11       50.56       49.90     23.30 o 
   5  16  11       60.87       38.80     17.98 o 
   0   0  12      701.50      694.12     17.35 o 
   1   0  12      202.14      210.78      9.12 o 
   2   0  12     1353.33     1509.03     16.10 o 
   3   0  12    14413.67    15878.31    249.73 o 
   4   0  12        4.42       -0.16      7.31 o 
   5   0  12      656.93      725.80     39.97 o 
   6   0  12     1243.92     1245.44     51.56 o 
   7   0  12     2638.41     2805.56     75.63 o 
   8   0  12      686.91      758.72     46.35 o 
   9   0  12      362.21      386.98     25.89 o 
  10   0  12      290.10      251.97     48.10 o 
  11   0  12      906.41      986.90     55.90 o 
  12   0  12       32.24       27.93     25.94 o 
  13   0  12      293.42      321.53     44.58 o 
  14   0  12      147.74      185.65     38.51 o 
  15   0  12      774.40      736.30     51.77 o 
  16   0  12      364.05      431.21     30.67 o 
  17   0  12        3.67       -5.79     29.40 o 
  18   0  12       76.06       69.16     27.13 o 
  19   0  12       14.10       26.57     19.04 o 
  20   0  12        0.25       -3.86     24.30 o 
  21   0  12       69.64       71.72     17.17 o 
   1   1  12      888.63      988.84     14.40 o 
   2   1  12       31.77       49.30      7.27 o 
   3   1  12     2081.99     2038.51     31.96 o 
   4   1  12     1421.07     1548.08     50.69 o 
   5   1  12       22.66       41.01     13.82 o 
   6   1  12     2041.59     2363.35     56.64 o 
   7   1  12     6752.65     7160.72     83.83 o 
   8   1  12     1389.65     1426.42     50.76 o 
   9   1  12      667.94      708.47     21.68 o 
  10   1  12      453.84      398.54     28.13 o 
  11   1  12     1437.23     1471.18     61.02 o 
  12   1  12       40.08       57.69     19.85 o 
  13   1  12      504.49      519.89     27.99 o 
  14   1  12      200.37      200.22     28.05 o 
  15   1  12       22.24       29.99     23.27 o 
  16   1  12      108.72      132.10     20.10 o 
  17   1  12       24.37       36.98     17.87 o 
  18   1  12       23.58       15.70     18.95 o 
  19   1  12        4.22       14.82     18.72 o 
  20   1  12       18.03       12.54     12.73 o 
  21   1  12        5.87       -2.58     15.38 o 
   0   2  12      429.84      404.89     18.03 o 
   1   2  12     2659.19     2612.07     31.21 o 
   2   2  12     3260.49     3253.83     86.35 o 
   3   2  12      125.93      157.60     11.80 o 
   4   2  12     1302.27     1556.66     26.50 o 
   5   2  12     2912.33     3153.44    165.77 o 
   6   2  12      580.53      830.31     88.97 o 
   7   2  12      176.31      158.66     22.65 o 
   8   2  12      940.66     1092.99     50.36 o 
   9   2  12        4.35       20.42     15.13 o 
  10   2  12       45.02       62.18     19.27 o 
  11   2  12     1495.91     1674.88     63.28 o 
  12   2  12      101.54      115.26     23.40 o 
  13   2  12      102.92      113.29     27.71 o 
  14   2  12       15.54       40.05     25.19 o 
  15   2  12       40.89       76.41     36.05 o 
  16   2  12      160.90      182.64     34.05 o 
  17   2  12       16.65        7.63     22.44 o 
  18   2  12      125.23      147.20     18.82 o 
  19   2  12        8.07        3.24     18.54 o 
  20   2  12       13.30       -4.89     12.19 o 
   1   3  12      188.25      182.44     10.67 o 
   2   3  12     4004.47     3922.50     42.55 o 
   3   3  12      788.02      786.60     31.57 o 
   4   3  12     2173.82     2529.45     38.24 o 
   5   3  12     3401.65     3609.81    143.76 o 
   6   3  12      911.29      959.61     47.41 o 
   7   3  12        1.55       16.93     21.33 o 
   8   3  12     1101.48     1217.25     41.10 o 
   9   3  12     1887.65     1768.60     45.38 o 
  10   3  12      151.69      156.39     23.42 o 
  11   3  12      854.60      863.92     37.49 o 
  12   3  12      202.42      163.60     33.65 o 
  13   3  12        1.21        0.05     23.66 o 
  14   3  12        0.04        0.17     26.55 o 
  15   3  12      165.08      162.88     38.09 o 
  16   3  12       41.51       29.51     32.24 o 
  17   3  12       82.63      112.20     21.00 o 
  18   3  12       21.06       45.97     17.57 o 
  19   3  12        0.54       -3.28     14.08 o 
  20   3  12        9.20       13.41     10.68 o 
   0   4  12      330.49      387.31     17.64 o 
   1   4  12      543.89      551.88     15.14 o 
   2   4  12     9592.69    10098.11     52.90 o 
   3   4  12      302.77      326.93     17.93 o 
   4   4  12       12.51       27.90     13.68 o 
   5   4  12       15.57       27.61     18.75 o 
   6   4  12     2824.94     3006.85    168.76 o 
   7   4  12      248.32      240.24     37.53 o 
   8   4  12      148.58      134.84     23.76 o 
   9   4  12       21.18       -0.94     19.58 o 
  10   4  12       61.99       79.91     28.14 o 
  11   4  12      108.48       81.38     27.61 o 
  12   4  12      107.67       84.77     28.35 o 
  13   4  12      177.89      165.74     27.68 o 
  14   4  12      409.76      447.79     59.12 o 
  15   4  12      417.43      388.14     34.64 o 
  16   4  12       14.83       -7.15     26.57 o 
  17   4  12       26.00       18.26     20.37 o 
  18   4  12      162.63      153.59     20.13 o 
  19   4  12       37.99       42.27     12.03 o 
  20   4  12       42.23       32.24     16.37 o 
   1   5  12      126.30      120.73     11.29 o 
   2   5  12      139.40      125.79     14.75 o 
   3   5  12       15.43       12.96     11.33 o 
   4   5  12      811.00      818.06     30.40 o 
   5   5  12      577.88      521.61     25.64 o 
   6   5  12        3.98       21.64     17.46 o 
   7   5  12      600.30      659.36     46.99 o 
   8   5  12        7.91       11.13     31.90 o 
   9   5  12      500.55      478.36     25.74 o 
  10   5  12      581.90      566.80     33.17 o 
  11   5  12      252.51      225.40     25.85 o 
  12   5  12      237.89      188.28     25.64 o 
  13   5  12       22.04       13.78     22.21 o 
  14   5  12       58.85       47.02     27.80 o 
  15   5  12       94.53       86.39     26.37 o 
  16   5  12        1.01        2.47     25.81 o 
  17   5  12       26.93       36.33     19.19 o 
  18   5  12       20.12       19.24     16.06 o 
  19   5  12        1.42        2.98     11.73 o 
  20   5  12        2.33        6.90     14.77 o 
   0   6  12      185.04      206.95     21.90 o 
   1   6  12      696.21      825.18     33.78 o 
   2   6  12        4.22       10.75     13.42 o 
   3   6  12      148.64      171.04     16.15 o 
   4   6  12      151.50      169.93     19.36 o 
   5   6  12      335.45      388.02     24.54 o 
   6   6  12        3.92       17.24     21.02 o 
   7   6  12      213.89      236.90     35.53 o 
   8   6  12       86.68       70.94     19.94 o 
   9   6  12       40.95       37.52     21.31 o 
  10   6  12      505.91      462.58     33.88 o 
  11   6  12      365.44      360.17     26.13 o 
  12   6  12       51.88       45.68     20.37 o 
  13   6  12        1.11      -25.46     25.46 o 
  14   6  12      368.85      318.06     26.46 o 
  15   6  12        7.56       17.57     32.48 o 
  16   6  12       16.83        7.93     22.78 o 
  17   6  12        4.60       11.18     17.23 o 
  18   6  12       25.61       33.05     14.51 o 
  19   6  12      106.85       99.80     11.70 o 
   1   7  12      203.65      186.45     18.98 o 
   2   7  12      621.36      629.38     30.84 o 
   3   7  12     1555.80     1561.25     37.98 o 
   4   7  12      169.53      168.49     27.33 o 
   5   7  12       32.14       21.85     33.85 o 
   6   7  12      130.17      177.75     29.30 o 
   7   7  12      695.85      739.53     38.96 o 
   8   7  12        0.98       20.66     21.05 o 
   9   7  12     1115.07     1076.49     36.06 o 
  10   7  12       18.09       30.92     20.15 o 
  11   7  12      429.40      413.32     27.34 o 
  12   7  12      534.86      504.90     29.92 o 
  13   7  12        2.89       19.78     21.41 o 
  14   7  12       79.63      108.45     22.09 o 
  15   7  12       12.53       13.39     19.29 o 
  16   7  12       22.73       39.43     20.78 o 
  17   7  12        8.34        5.13     15.42 o 
  18   7  12       38.77       45.53     15.75 o 
  19   7  12        5.86        1.40     13.98 o 
   0   8  12        0.47       -5.23     24.04 o 
   1   8  12      143.72      157.07     19.01 o 
   2   8  12      106.91       96.32     18.76 o 
   3   8  12      669.94      589.23     26.70 o 
   4   8  12       66.38       31.36     32.07 o 
   5   8  12      206.64      173.20     43.54 o 
   6   8  12       35.12       52.22     42.69 o 
   7   8  12     1298.41     1370.20     32.54 o 
   8   8  12      508.96      505.73     28.83 o 
   9   8  12       14.71       23.44     20.37 o 
  10   8  12       91.07      102.04     22.47 o 
  11   8  12      153.76      182.17     24.50 o 
  12   8  12      877.46      823.77     36.59 o 
  13   8  12      427.78      420.34     27.88 o 
  14   8  12        8.72       -0.94     18.94 o 
  15   8  12       72.17       97.84     18.76 o 
  16   8  12      127.20      112.75     16.39 o 
  17   8  12      103.95      113.09     18.94 o 
  18   8  12       16.24       15.21     12.59 o 
   1   9  12      388.31      366.13     27.01 o 
   2   9  12       14.45       54.74     28.92 o 
   3   9  12       10.92       13.77     38.97 o 
   4   9  12       18.36       16.32     41.01 o 
   5   9  12      130.80      176.95     40.07 o 
   6   9  12       62.65       59.53     25.87 o 
   7   9  12       28.04       22.98     22.51 o 
   8   9  12      133.27      122.39     26.81 o 
   9   9  12     1066.91     1029.23     46.47 o 
  10   9  12       85.19       88.05     27.32 o 
  11   9  12      632.97      546.81     40.56 o 
  12   9  12        8.50       32.53     27.68 o 
  13   9  12       32.72       48.12     26.96 o 
  14   9  12        0.00      -10.26     24.26 o 
  15   9  12      134.09      130.11     22.95 o 
  16   9  12       12.61        3.71     13.53 o 
  17   9  12        0.59        7.09     10.94 o 
   0  10  12      668.66      744.63     72.29 o 
   1  10  12     1223.37     1293.33     49.74 o 
   2  10  12       23.14       36.63     27.56 o 
   3  10  12      397.52      491.73     53.61 o 
   4  10  12     2274.24     2120.05     60.41 o 
   5  10  12       85.86       83.08     26.40 o 
   6  10  12      396.47      399.39     26.98 o 
   7  10  12       41.38        1.25     22.16 o 
   8  10  12      766.89      698.69     30.51 o 
   9  10  12       77.91      100.59     27.86 o 
  10  10  12      183.79      190.83     30.11 o 
  11  10  12      603.38      589.80     47.77 o 
  12  10  12       66.35       82.07     26.27 o 
  13  10  12        0.38        2.24     25.32 o 
  14  10  12       10.94       17.61     21.70 o 
  15  10  12       14.33       19.26     13.22 o 
  16  10  12        3.35       -1.38     10.12 o 
   1  11  12      135.54      123.00     23.38 o 
   2  11  12      534.70      531.93     30.98 o 
   3  11  12       58.95       52.23     22.12 o 
   4  11  12      466.07      524.54     31.80 o 
   5  11  12      713.54      795.14     33.21 o 
   6  11  12      242.30      242.88     24.43 o 
   7  11  12      100.25       74.74     22.14 o 
   8  11  12       73.59       87.32     27.68 o 
   9  11  12       55.96       72.92     26.71 o 
  10  11  12        8.13        6.41     25.68 o 
  11  11  12       10.62       -0.17     23.69 o 
  12  11  12       41.63       38.08     22.32 o 
  13  11  12        7.55       31.15     20.23 o 
  14  11  12       17.80       16.65     12.36 o 
  15  11  12       27.17       18.49     18.59 o 
   0  12  12        6.64      -13.48     39.79 o 
   1  12  12       11.12       17.20     23.78 o 
   2  12  12      957.11      905.06     35.44 o 
   3  12  12      742.45      750.94     34.05 o 
   4  12  12        4.17        2.91     20.49 o 
   5  12  12      345.43      351.33     27.26 o 
   6  12  12       28.68       19.24     19.71 o 
   7  12  12        5.01       14.45     19.13 o 
   8  12  12        0.42       -9.86     24.01 o 
   9  12  12        0.01       43.79     39.97 o 
  10  12  12      140.22       90.40     40.60 o 
  11  12  12       47.83       79.79     20.86 o 
  12  12  12      416.80      425.11     24.14 o 
  13  12  12       11.96       11.22     24.74 o 
  14  12  12       53.28       38.24     13.33 o 
   1  13  12      549.72      517.58     39.18 o 
   2  13  12      255.28      220.49     24.17 o 
   3  13  12       21.02       26.32     20.83 o 
   4  13  12        1.99        3.51     20.42 o 
   5  13  12       22.22       45.05     19.21 o 
   6  13  12      199.78      196.05     21.08 o 
   7  13  12        5.49       29.96     23.69 o 
   8  13  12        7.77       23.32     21.74 o 
   9  13  12        1.78       -6.94     32.12 o 
  10  13  12      383.43      393.62     38.87 o 
  11  13  12      211.43      279.04     32.38 o 
  12  13  12      189.30      235.83     19.87 o 
  13  13  12      103.11      130.48     19.01 o 
   0  14  12       36.36       31.09     40.22 o 
   1  14  12       80.08       87.64     28.81 o 
   2  14  12       32.69       34.07     25.64 o 
   3  14  12       66.12       85.32     25.72 o 
   4  14  12        1.76       20.32     18.08 o 
   5  14  12      101.09      107.76     17.84 o 
   6  14  12       81.82       77.42     16.24 o 
   7  14  12      102.47       75.77     19.35 o 
   8  14  12       29.36       21.74     15.41 o 
   9  14  12       10.81      -12.64     17.17 o 
  10  14  12       15.45       22.07     14.31 o 
  11  14  12       81.25       97.35     18.10 o 
   1  15  12       25.64       26.13     26.01 o 
   2  15  12      103.67      121.04     24.20 o 
   3  15  12      133.36      122.49     24.04 o 
   4  15  12       62.56       59.51     19.60 o 
   5  15  12       74.00       92.01     21.16 o 
   6  15  12        0.02       -4.20     15.35 o 
   7  15  12       24.78        9.03     20.78 o 
   0  16  12       11.06        8.83     24.68 o 
   1  16  12        0.28       -7.03     16.56 o 
   2  16  12        1.18       -0.15     15.94 o 
   3  16  12        7.04        2.64     14.27 o 
   4  16  12        0.35       -7.41     17.79 o 
   1   1  13     1934.61     2197.01     28.64 o 
   2   1  13      526.06      465.63     11.25 o 
   3   1  13       12.52       13.16      9.82 o 
   4   1  13     2082.07     2455.81     34.34 o 
   5   1  13     1573.85     1809.66     41.54 o 
   6   1  13       40.66       29.90     14.87 o 
   7   1  13      922.23     1030.92     47.14 o 
   8   1  13       73.46       72.86     15.33 o 
   9   1  13       65.60       52.36     14.28 o 
  10   1  13        9.70       21.55     17.62 o 
  11   1  13     1544.28     1639.31     49.27 o 
  12   1  13      579.23      547.06     33.99 o 
  13   1  13      171.79      174.01     28.59 o 
  14   1  13        0.06       18.09     25.11 o 
  15   1  13       17.44       36.10     23.86 o 
  16   1  13      314.40      382.01     29.75 o 
  17   1  13        5.42        0.19     20.41 o 
  18   1  13       76.44       89.17     17.29 o 
  19   1  13       14.23       25.16     14.67 o 
  20   1  13       12.24       -2.10     15.73 o 
   0   2  13     2646.85     2746.53     36.83 o 
   1   2  13      833.49      819.93     15.09 o 
   2   2  13     1348.27     1530.53     48.11 o 
   3   2  13     4160.09     4159.49     45.80 o 
   4   2  13     3979.16     4582.37    263.36 o 
   5   2  13       97.25      116.00     20.32 o 
   6   2  13        1.06       -0.49     18.09 o 
   7   2  13       40.18       48.89     20.44 o 
   8   2  13      547.38      581.39     31.89 o 
   9   2  13      392.90      389.88     28.38 o 
  10   2  13        3.26       12.04     24.47 o 
  11   2  13      428.34      443.31     26.00 o 
  12   2  13      101.25      117.22     46.84 o 
  13   2  13      111.20      118.38     27.80 o 
  14   2  13      195.40      206.72     38.76 o 
  15   2  13       14.88      -11.12     29.37 o 
  16   2  13      188.88      214.57     35.96 o 
  17   2  13        2.27       11.44     18.59 o 
  18   2  13       86.63       96.54     17.60 o 
  19   2  13       40.45       33.00     14.79 o 
  20   2  13       24.95       36.90     11.37 o 
   1   3  13     3287.27     3451.36     32.05 o 
   2   3  13     2423.25     2271.83     30.35 o 
   3   3  13     2228.26     2588.49     76.99 o 
   4   3  13    10937.42    12836.35    528.02 o 
   5   3  13     3024.33     3219.57    221.61 o 
   6   3  13       16.93       31.94     26.65 o 
   7   3  13      870.60      880.13     67.27 o 
   8   3  13        8.01        9.46     20.88 o 
   9   3  13       21.35        0.79     18.80 o 
  10   3  13       96.59       71.79     32.90 o 
  11   3  13       31.35       37.68     24.78 o 
  12   3  13      260.56      229.14     27.93 o 
  13   3  13       14.17       -5.27     39.98 o 
  14   3  13      733.40      694.09     58.82 o 
  15   3  13      163.47      127.33     27.72 o 
  16   3  13      114.44      124.71     26.38 o 
  17   3  13       44.94       40.26     18.94 o 
  18   3  13       51.80       31.18     16.37 o 
  19   3  13        7.32       12.28     11.33 o 
  20   3  13       83.42       68.99     13.49 o 
   0   4  13     4156.50     4601.63     57.30 o 
   1   4  13      640.13      656.46     14.25 o 
   2   4  13     2363.61     2306.05     27.47 o 
   3   4  13      202.58      221.77     14.93 o 
   4   4  13       10.20        1.49     13.54 o 
   5   4  13     1042.00     1185.39     81.61 o 
   6   4  13     2160.72     2154.19     70.24 o 
   7   4  13      514.70      509.23     45.73 o 
   8   4  13      505.30      493.11     30.28 o 
   9   4  13       51.79       83.56     22.00 o 
  10   4  13     1817.24     1803.59     42.46 o 
  11   4  13      125.18      129.14     20.97 o 
  12   4  13     1439.52     1406.20     49.91 o 
  13   4  13      142.39      103.05     31.26 o 
  14   4  13      129.13      120.11     30.28 o 
  15   4  13       84.62       46.97     26.35 o 
  16   4  13      185.83      192.68     40.33 o 
  17   4  13        3.49        9.67     18.43 o 
  18   4  13       65.57       67.78     17.15 o 
  19   4  13       27.45       21.93     10.88 o 
  20   4  13       31.32       44.22     11.09 o 
   1   5  13     1845.10     2116.98     33.79 o 
   2   5  13     1033.12     1080.39     24.88 o 
   3   5  13      138.24      168.65     14.43 o 
   4   5  13      339.58      347.48     17.35 o 
   5   5  13      323.41      351.35     24.36 o 
   6   5  13      103.42      117.53     18.74 o 
   7   5  13        2.75       33.07     30.81 o 
   8   5  13      647.25      643.97     26.51 o 
   9   5  13        0.02        9.76     19.63 o 
  10   5  13       38.97       58.24     20.63 o 
  11   5  13     1730.01     1693.14     43.75 o 
  12   5  13      842.18      728.53     34.88 o 
  13   5  13      747.47      662.36     31.35 o 
  14   5  13       22.81       20.47     26.58 o 
  15   5  13       82.23       53.20     25.32 o 
  16   5  13        0.39       11.92     23.70 o 
  17   5  13       34.99       37.58     18.60 o 
  18   5  13       80.06       84.33     16.56 o 
  19   5  13        0.16       -9.55     11.36 o 
   0   6  13      520.37      626.30     30.30 o 
   1   6  13      640.02      692.56     21.94 o 
   2   6  13     3511.62     3912.82     52.43 o 
   3   6  13     4664.29     5332.08     51.73 o 
   4   6  13      155.49      169.19     18.42 o 
   5   6  13       85.65       98.23     21.43 o 
   6   6  13      598.23      629.40     28.53 o 
   7   6  13       14.20       12.75     21.77 o 
   8   6  13        1.14      -14.36     19.25 o 
   9   6  13        0.65       11.03     20.00 o 
  10   6  13        2.56        6.74     20.65 o 
  11   6  13      703.65      684.52     31.92 o 
  12   6  13     1059.88      967.67     35.93 o 
  13   6  13       63.57       72.68     22.68 o 
  14   6  13        2.58       16.94     22.03 o 
  15   6  13        3.13        3.26     24.54 o 
  16   6  13      128.70      107.55     24.54 o 
  17   6  13       74.23       66.43     17.88 o 
  18   6  13      332.76      382.39     19.01 o 
  19   6  13       19.57       22.76     11.83 o 
   1   7  13        6.55       12.02     15.53 o 
   2   7  13     2623.49     2759.93     82.04 o 
   3   7  13      384.93      423.53     27.94 o 
   4   7  13     1139.13     1244.89     76.82 o 
   5   7  13     1100.09     1394.98    142.89 o 
   6   7  13       18.66       15.66     20.87 o 
   7   7  13      327.44      301.42     23.02 o 
   8   7  13      234.05      194.21     23.19 o 
   9   7  13      126.69      128.17     21.32 o 
  10   7  13       85.85       87.56     22.11 o 
  11   7  13      198.86      219.04     25.52 o 
  12   7  13      134.34       91.72     22.86 o 
  13   7  13        0.42       12.35     20.72 o 
  14   7  13        0.45       19.26     20.32 o 
  15   7  13        0.05        4.86     19.54 o 
  16   7  13        1.25       20.13     21.56 o 
  17   7  13       62.13       63.54     15.75 o 
  18   7  13        8.91        9.39     14.21 o 
   0   8  13        1.62      -40.72     40.72 o 
   1   8  13      115.93      171.63     30.79 o 
   2   8  13      191.53      281.08     46.79 o 
   3   8  13      491.66      522.20     63.99 o 
   4   8  13        7.40       33.11     32.45 o 
   5   8  13       78.28       97.97     40.79 o 
   6   8  13     1465.59     1584.77     95.25 o 
   7   8  13      133.50      122.78     22.55 o 
   8   8  13      231.00      266.33     24.68 o 
   9   8  13      245.57      314.90     26.98 o 
  10   8  13     1103.88     1056.83     37.69 o 
  11   8  13     1357.07     1337.85     40.98 o 
  12   8  13      219.67      181.79     25.45 o 
  13   8  13      167.00      189.47     24.12 o 
  14   8  13       23.23       19.50     18.83 o 
  15   8  13       50.78       42.69     17.72 o 
  16   8  13       24.62       28.55     19.44 o 
  17   8  13        1.07       -0.67     16.02 o 
  18   8  13        0.17       -5.16      9.81 o 
   1   9  13      319.55      406.35     33.90 o 
   2   9  13      116.29      122.99     42.00 o 
   3   9  13       76.94       82.88     40.57 o 
   4   9  13      214.60      249.65     48.40 o 
   5   9  13       32.44       18.54     34.65 o 
   6   9  13      355.18      298.51     30.41 o 
   7   9  13      350.55      306.25     28.13 o 
   8   9  13      110.73      145.21     28.62 o 
   9   9  13       79.32       67.30     26.67 o 
  10   9  13      834.28      831.49     59.67 o 
  11   9  13      243.85      242.94     33.47 o 
  12   9  13      797.12      780.81     54.73 o 
  13   9  13        1.50       -5.20     24.46 o 
  14   9  13      156.18      165.80     25.54 o 
  15   9  13        1.36        1.12     18.40 o 
  16   9  13      124.64      120.95     13.87 o 
  17   9  13        9.62       17.73     11.60 o 
   0  10  13      978.94     1039.50     62.61 o 
   1  10  13        0.19       25.76     42.49 o 
   2  10  13       13.57       55.08     39.11 o 
   3  10  13      112.62      107.08     40.02 o 
   4  10  13      162.33      127.64     29.11 o 
   5  10  13        0.89       -7.42     26.49 o 
   6  10  13        3.31       -3.00     21.69 o 
   7  10  13     1288.51     1177.04     46.54 o 
   8  10  13        2.45       19.10     22.32 o 
   9  10  13        0.74        7.07     26.36 o 
  10  10  13      466.59      532.08     36.89 o 
  11  10  13       13.68       42.62     25.98 o 
  12  10  13       60.42       77.32     26.12 o 
  13  10  13      241.64      245.51     27.39 o 
  14  10  13       27.72       38.40     20.33 o 
  15  10  13       46.14       41.26     12.40 o 
  16  10  13        0.39        3.70     11.18 o 
   1  11  13      845.30      880.39     36.13 o 
   2  11  13       64.35       65.32     23.51 o 
   3  11  13        0.58       -0.87     21.46 o 
   4  11  13       87.25       87.30     23.18 o 
   5  11  13        0.00       10.47     20.41 o 
   6  11  13      184.84      201.81     24.11 o 
   7  11  13        4.10        5.11     21.37 o 
   8  11  13      280.66      293.04     36.56 o 
   9  11  13       43.97       34.34     25.58 o 
  10  11  13       25.71       64.12     25.12 o 
  11  11  13       23.39       31.80     21.41 o 
  12  11  13      306.04      272.98     25.98 o 
  13  11  13        7.24       13.65     17.89 o 
  14  11  13       52.75       44.88     11.87 o 
   0  12  13      404.14      345.09     51.70 o 
   1  12  13        8.05      -14.84     31.04 o 
   2  12  13       59.23       52.18     22.80 o 
   3  12  13        0.27        7.65     21.48 o 
   4  12  13       54.15       53.96     20.44 o 
   5  12  13        1.09        6.02     20.13 o 
   6  12  13      248.89      261.52     24.37 o 
   7  12  13       14.78       18.43     19.20 o 
   8  12  13       25.73       16.81     22.78 o 
   9  12  13       53.16       48.91     39.16 o 
  10  12  13        9.47       -9.36     36.62 o 
  11  12  13      108.97      119.01     35.25 o 
  12  12  13       14.18        5.21     17.76 o 
  13  12  13        3.96       24.31     22.59 o 
  14  12  13        3.83        4.63     11.76 o 
   1  13  13       22.63        2.51     27.84 o 
   2  13  13       23.58       21.99     21.70 o 
   3  13  13       11.25        5.49     20.25 o 
   4  13  13       18.55       15.74     19.61 o 
   5  13  13        8.94       20.99     18.52 o 
   6  13  13        0.58       21.62     17.75 o 
   7  13  13       40.04       40.51     22.19 o 
   8  13  13       43.86       30.84     20.85 o 
   9  13  13       92.42       85.46     32.55 o 
  10  13  13       84.04      112.32     29.14 o 
  11  13  13      211.27      209.27     29.07 o 
  12  13  13       14.84       19.11     13.41 o 
   0  14  13       96.28      106.24     41.54 o 
   1  14  13       47.72       61.10     26.05 o 
   2  14  13        8.29       33.72     25.62 o 
   3  14  13       29.54       55.10     24.86 o 
   4  14  13       45.21       44.40     18.12 o 
   5  14  13       28.62       36.79     16.12 o 
   6  14  13        1.83       16.72     15.26 o 
   7  14  13        0.18        6.73     17.01 o 
   8  14  13        1.64        3.56     27.68 o 
   9  14  13       60.89       35.15     16.79 o 
  10  14  13      128.75      153.33     21.31 o 
   1  15  13        0.60       17.23     24.18 o 
   2  15  13        0.05       -2.62     19.82 o 
   3  15  13       43.27       71.38     19.94 o 
   4  15  13       22.92       28.57     17.86 o 
   5  15  13       55.41       43.01     16.56 o 
   6  15  13        0.58       -3.03     19.50 o 
   0  16  13       41.27       41.10     21.36 o 
   1  16  13        0.51       -6.16     14.04 o 
   2  16  13       92.17      113.46     14.92 o 
   3  16  13       11.11       34.71     18.93 o 
   0   0  14        7.77       22.47     13.77 o 
   1   0  14      104.29      111.72     10.34 o 
   2   0  14     3177.90     3745.40     98.47 o 
   3   0  14       18.98       15.40     13.33 o 
   4   0  14      999.91      976.72     32.02 o 
   5   0  14      285.44      258.21     30.76 o 
   6   0  14      603.32      768.25     44.95 o 
   7   0  14      147.52      176.78     31.79 o 
   8   0  14      537.29      564.09     42.46 o 
   9   0  14     1373.70     1418.67     53.86 o 
  10   0  14     2475.85     2595.30     83.04 o 
  11   0  14     1408.08     1476.06     67.48 o 
  12   0  14        2.52      -16.82     32.33 o 
  13   0  14     1165.70     1117.17     61.40 o 
  14   0  14       71.55       86.88     38.30 o 
  15   0  14       22.90       11.54     31.09 o 
  16   0  14       72.92       98.23     22.08 o 
  17   0  14      136.60      140.36     20.63 o 
  18   0  14       92.68      115.70     36.65 o 
  19   0  14       22.76       29.40     29.14 o 
  20   0  14       18.24       28.83     22.19 o 
   1   1  14     2420.42     2673.45     35.22 o 
   2   1  14    11891.86    13417.41    265.63 o 
   3   1  14     2820.27     2923.33     54.96 o 
   4   1  14     1064.25     1121.22     27.10 o 
   5   1  14     3157.07     3405.77     73.12 o 
   6   1  14       12.75       21.71     13.96 o 
   7   1  14       46.99       67.78     18.17 o 
   8   1  14       36.92       44.68     16.96 o 
   9   1  14       27.43       43.91     17.34 o 
  10   1  14     1113.69     1161.64     98.93 o 
  11   1  14     1030.70     1042.58     77.42 o 
  12   1  14      489.80      461.70     34.06 o 
  13   1  14       39.44       56.91     26.05 o 
  14   1  14        4.50       -0.88     23.57 o 
  15   1  14       35.10       32.22     24.39 o 
  16   1  14      105.09       85.44     22.91 o 
  17   1  14       22.53        2.14     17.40 o 
  18   1  14       54.45       56.03     14.05 o 
  19   1  14       26.87       17.19     14.18 o 
  20   1  14       55.88       71.96     14.70 o 
   0   2  14     3776.32     4517.12     48.30 o 
   1   2  14     1243.65     1213.20     33.45 o 
   2   2  14      206.95      264.67     17.45 o 
   3   2  14    11147.79    12050.64     95.58 o 
   4   2  14      617.09      633.34     23.36 o 
   5   2  14       51.67       11.20     17.71 o 
   6   2  14      796.33      903.68     34.11 o 
   7   2  14     1400.96     1397.15     67.71 o 
   8   2  14      554.00      605.58     31.91 o 
   9   2  14     1463.32     1478.65     54.46 o 
  10   2  14      435.25      467.95     32.38 o 
  11   2  14     1521.58     1557.55     48.12 o 
  12   2  14       11.99        7.05     34.55 o 
  13   2  14      136.55      109.30     26.71 o 
  14   2  14      565.72      512.36     52.13 o 
  15   2  14       28.69        0.28     35.64 o 
  16   2  14      155.69      171.50     29.49 o 
  17   2  14       67.15       59.27     18.01 o 
  18   2  14        8.89        2.88     13.58 o 
  19   2  14        0.04        0.71     13.58 o 
  20   2  14      246.92      336.60     30.40 o 
   1   3  14     4590.98     4966.90     39.89 o 
   2   3  14     1591.57     1824.04     29.60 o 
   3   3  14        0.64       16.90     14.66 o 
   4   3  14      177.94      218.50     27.67 o 
   5   3  14     1577.64     1720.14     62.38 o 
   6   3  14       78.06       71.52     21.19 o 
   7   3  14      188.42      175.72     24.15 o 
   8   3  14     1956.71     1810.26     71.54 o 
   9   3  14       63.03       22.42     22.24 o 
  10   3  14      189.17      192.49     23.70 o 
  11   3  14        2.80        3.49     28.10 o 
  12   3  14      221.77      210.26     47.07 o 
  13   3  14       22.00       -3.98     29.08 o 
  14   3  14      153.99      118.88     29.09 o 
  15   3  14        0.52        4.82     28.64 o 
  16   3  14       36.79       46.21     27.54 o 
  17   3  14       13.53       11.53     17.38 o 
  18   3  14      142.22      136.66     15.13 o 
  19   3  14       10.85        9.44     10.40 o 
  20   3  14       14.27       29.77     17.56 o 
   0   4  14      446.95      489.30     21.02 o 
   1   4  14     1303.18     1321.33     23.92 o 
   2   4  14     4356.71     4807.76     60.22 o 
   3   4  14     2949.72     3173.20     61.90 o 
   4   4  14      222.15      236.48     23.06 o 
   5   4  14        0.08       -2.16     16.65 o 
   6   4  14       44.59       64.41     29.29 o 
   7   4  14      266.70      235.24     26.90 o 
   8   4  14      139.39      159.80     21.83 o 
   9   4  14      812.98      757.52     35.03 o 
  10   4  14      609.11      547.44     27.98 o 
  11   4  14      519.83      494.24     29.15 o 
  12   4  14      788.50      771.12     45.78 o 
  13   4  14       24.74        1.22     24.67 o 
  14   4  14        4.50       -1.40     26.85 o 
  15   4  14       38.55       59.47     29.30 o 
  16   4  14       27.97       29.89     25.20 o 
  17   4  14       37.75       42.43     18.84 o 
  18   4  14        0.74        0.18     12.51 o 
  19   4  14        2.50        4.36     11.56 o 
   1   5  14     3766.51     3901.07     47.36 o 
   2   5  14      964.34     1144.24     29.29 o 
   3   5  14      372.46      337.30     20.12 o 
   4   5  14     1560.40     1543.16     42.61 o 
   5   5  14     1040.49     1099.92     34.27 o 
   6   5  14        8.16      -16.57     26.41 o 
   7   5  14      133.76      186.06     30.07 o 
   8   5  14        5.59       31.24     21.24 o 
   9   5  14        2.46        7.19     18.89 o 
  10   5  14      252.81      235.36     24.32 o 
  11   5  14     1075.24     1053.52     38.22 o 
  12   5  14       10.49        0.86     23.55 o 
  13   5  14      435.18      438.29     29.04 o 
  14   5  14      375.02      346.39     33.96 o 
  15   5  14      114.93      100.07     26.85 o 
  16   5  14       43.65       38.68     24.44 o 
  17   5  14       39.47       42.15     18.01 o 
  18   5  14      150.44      163.33     16.34 o 
  19   5  14        0.02       -5.07      9.98 o 
   0   6  14       40.35       25.21     19.08 o 
   1   6  14       65.22       54.44     14.58 o 
   2   6  14       66.22       70.96     14.35 o 
   3   6  14        1.61        8.86     17.09 o 
   4   6  14        0.94      -11.80     20.56 o 
   5   6  14      185.68      148.78     24.54 o 
   6   6  14       18.29        7.54     22.06 o 
   7   6  14       90.63      137.96     20.45 o 
   8   6  14      216.57      194.57     19.69 o 
   9   6  14      140.67      154.55     24.68 o 
  10   6  14      173.07      172.54     25.03 o 
  11   6  14       68.70       63.29     23.41 o 
  12   6  14       36.56       46.09     23.43 o 
  13   6  14        7.33       16.86     20.74 o 
  14   6  14      215.22      191.88     23.46 o 
  15   6  14        0.13      -24.96     24.96 o 
  16   6  14       37.62       43.93     24.41 o 
  17   6  14        2.26        1.15     16.00 o 
  18   6  14        4.24       16.56     12.71 o 
  19   6  14        8.08       19.04     13.97 o 
   1   7  14      176.56      163.94     17.72 o 
   2   7  14      967.51     1064.64     33.32 o 
   3   7  14      459.32      473.70     29.44 o 
   4   7  14       36.06       66.14     27.55 o 
   5   7  14      198.16      203.65     29.06 o 
   6   7  14      163.51      219.43     32.27 o 
   7   7  14      553.20      569.07     44.85 o 
   8   7  14     1522.72     1442.13     59.95 o 
   9   7  14      289.99      299.88     32.85 o 
  10   7  14      261.53      228.64     24.20 o 
  11   7  14      152.62      181.84     25.64 o 
  12   7  14      449.51      447.10     30.31 o 
  13   7  14        0.98       -4.41     20.43 o 
  14   7  14      289.31      284.37     23.79 o 
  15   7  14       25.25        4.31     18.46 o 
  16   7  14       45.91       51.54     20.72 o 
  17   7  14       12.36       10.92     14.08 o 
  18   7  14        5.05       -1.18     12.53 o 
   0   8  14      105.31      110.86     44.51 o 
   1   8  14      448.43      498.20     46.46 o 
   2   8  14     1076.33     1144.49     66.71 o 
   3   8  14     1562.17     1657.41     73.71 o 
   4   8  14     1891.80     1899.90     82.85 o 
   5   8  14      117.20      162.62     39.50 o 
   6   8  14      358.74      376.78     38.64 o 
   7   8  14       31.60       63.61     29.41 o 
   8   8  14      173.32      177.20     24.09 o 
   9   8  14        0.10        2.68     21.41 o 
  10   8  14     1184.92     1176.65     39.30 o 
  11   8  14      123.74      137.08     23.79 o 
  12   8  14      403.50      407.11     28.38 o 
  13   8  14      777.45      811.62     32.06 o 
  14   8  14        2.53       -3.98     19.03 o 
  15   8  14        0.33        7.80     19.86 o 
  16   8  14        5.45      -22.75     26.94 o 
  17   8  14       80.72      105.56     16.42 o 
   1   9  14     1066.23     1212.73     64.96 o 
   2   9  14      741.45      812.43     60.87 o 
   3   9  14       19.93       16.11     38.36 o 
   4   9  14        1.96        8.16     39.62 o 
   5   9  14       59.89       69.02     37.78 o 
   6   9  14      268.49      264.56     30.77 o 
   7   9  14       87.81       80.39     23.06 o 
   8   9  14       40.18       36.26     27.15 o 
   9   9  14        8.49       -5.71     26.39 o 
  10   9  14      569.02      569.55     37.22 o 
  11   9  14      323.47      277.13     32.41 o 
  12   9  14      718.32      723.14     38.80 o 
  13   9  14        1.99        2.52     23.50 o 
  14   9  14       58.60       65.51     21.38 o 
  15   9  14       42.16       35.90     17.42 o 
  16   9  14       15.03       28.25     15.02 o 
  17   9  14        6.91       -0.71     14.93 o 
   0  10  14      693.70      743.91     53.75 o 
   1  10  14      125.13      180.08     42.34 o 
   2  10  14      223.37      210.26     44.38 o 
   3  10  14      201.42      236.85     46.29 o 
   4  10  14      374.32      347.53     35.30 o 
   5  10  14       45.31       26.70     24.48 o 
   6  10  14        1.25        7.92     26.38 o 
   7  10  14        0.05       -9.21     20.91 o 
   8  10  14      234.51      257.40     23.11 o 
   9  10  14       15.34       36.78     25.84 o 
  10  10  14       83.38      129.33     26.74 o 
  11  10  14        2.03        4.66     24.83 o 
  12  10  14       45.78       83.14     25.73 o 
  13  10  14       42.57       29.58     21.72 o 
  14  10  14       28.35       16.17     18.00 o 
  15  10  14        0.20        6.15     10.93 o 
  16  10  14        3.03       17.64     13.78 o 
   1  11  14      121.37      109.29     24.27 o 
   2  11  14        0.16        8.41     23.01 o 
   3  11  14       17.46        0.52     23.14 o 
   4  11  14        1.75       16.95     22.10 o 
   5  11  14        6.99       17.74     20.66 o 
   6  11  14       18.45        4.53     20.26 o 
   7  11  14        3.08       16.34     20.49 o 
   8  11  14      104.30       97.40     32.92 o 
   9  11  14        0.47      -22.39     37.26 o 
  10  11  14       12.52       45.30     31.47 o 
  11  11  14       76.48       78.86     22.29 o 
  12  11  14        3.66       -9.05     19.47 o 
  13  11  14        4.46       17.45     17.17 o 
  14  11  14       33.29       29.50     10.37 o 
  15  11  14        0.07       -7.39     16.16 o 
   0  12  14      393.27      351.48     51.17 o 
   1  12  14       10.33        5.70     22.96 o 
   2  12  14        3.89       -5.48     21.87 o 
   3  12  14       50.58       26.26     21.60 o 
   4  12  14      178.22      190.36     23.79 o 
   5  12  14       16.24       47.07     20.56 o 
   6  12  14        2.42       -8.39     18.95 o 
   7  12  14       28.74       44.84     18.95 o 
   8  12  14       25.19       40.12     23.04 o 
   9  12  14       73.75       83.08     39.51 o 
  10  12  14       11.45       10.34     33.87 o 
  11  12  14      286.70      294.07     36.68 o 
  12  12  14        0.52      -18.73     27.17 o 
  13  12  14      122.90      121.99     21.92 o 
   1  13  14       16.99       15.89     28.68 o 
   2  13  14        0.65       -2.60     20.73 o 
   3  13  14       49.71       38.11     20.42 o 
   4  13  14       94.78       86.88     20.37 o 
   5  13  14       15.89       -7.04     26.95 o 
   6  13  14       14.79       25.68     16.99 o 
   7  13  14       12.46       14.38     20.00 o 
   8  13  14        2.92      -10.50     19.71 o 
   9  13  14       35.85       15.77     25.58 o 
  10  13  14      133.24      109.12     28.45 o 
  11  13  14       45.62       52.14     24.04 o 
  12  13  14       29.22       13.74     16.36 o 
   0  14  14       23.75       16.05     36.48 o 
   1  14  14       31.98       27.32     25.53 o 
   2  14  14        0.66        4.11     24.07 o 
   3  14  14      105.49      158.74     25.95 o 
   4  14  14        1.27       17.93     16.53 o 
   5  14  14        5.70       36.24     15.30 o 
   6  14  14       35.32       27.74     14.83 o 
   7  14  14        4.54        3.16     17.92 o 
   8  14  14       84.85      101.91     24.38 o 
   9  14  14        6.01        1.62     19.46 o 
  10  14  14       29.74       43.70     16.31 o 
   1  15  14        1.03       -1.77     20.82 o 
   2  15  14        3.93        2.17     18.88 o 
   3  15  14        3.34       10.89     17.69 o 
   4  15  14       31.79       50.87     16.82 o 
   5  15  14        5.00       -0.51     20.52 o 
   0  16  14        2.83       -1.52     18.72 o 
   1  16  14       20.88       13.30     13.11 o 
   2  16  14       11.42       17.54     17.55 o 
   1   1  15     1307.54     1432.48     17.12 o 
   2   1  15      497.02      527.20     14.77 o 
   3   1  15      159.85      202.49     12.25 o 
   4   1  15      281.59      329.30     18.36 o 
   5   1  15       12.60       16.02     13.15 o 
   6   1  15      134.94      116.02     19.75 o 
   7   1  15        2.99       14.04     19.91 o 
   8   1  15       40.03       34.09     21.56 o 
   9   1  15     1359.90     1457.65     41.16 o 
  10   1  15     2075.00     2026.89     54.94 o 
  11   1  15       61.53       41.00     25.33 o 
  12   1  15     1576.32     1544.68     67.97 o 
  13   1  15       35.62       64.46     25.84 o 
  14   1  15       22.38       18.41     24.20 o 
  15   1  15        3.27       15.74     18.75 o 
  16   1  15        7.31        1.57     16.11 o 
  17   1  15        3.59        2.88     14.81 o 
  18   1  15        4.42      -10.53     13.10 o 
  19   1  15        0.03       -0.38     16.11 o 
  20   1  15       93.85      103.27     13.19 o 
   0   2  15     3947.23     4291.82     57.07 o 
   1   2  15     2033.50     2078.55     29.00 o 
   2   2  15      132.40      138.24     14.24 o 
   3   2  15        3.32       41.31     16.43 o 
   4   2  15      500.10      435.05     25.43 o 
   5   2  15     2000.01     2082.98    129.47 o 
   6   2  15       38.14       14.32     18.39 o 
   7   2  15      226.59      213.33     22.37 o 
   8   2  15      244.82      214.27     25.94 o 
   9   2  15      541.91      558.52     32.88 o 
  10   2  15      290.00      256.34     49.96 o 
  11   2  15       15.25       17.51     36.42 o 
  12   2  15      433.45      422.05     34.18 o 
  13   2  15      933.76      804.27     42.35 o 
  14   2  15       19.56       -1.45     20.57 o 
  15   2  15        4.10       -7.28     25.71 o 
  16   2  15        1.84       10.71     24.46 o 
  17   2  15       32.52       41.44     15.01 o 
  18   2  15        0.79        9.13     12.54 o 
  19   2  15       31.26       32.35     12.77 o 
  20   2  15      111.53      149.29     20.46 o 
   1   3  15      657.39      786.79     19.21 o 
   2   3  15     1067.37     1078.45     24.06 o 
   3   3  15     3472.23     3435.09     90.56 o 
   4   3  15      326.11      299.08     32.43 o 
   5   3  15       16.35       40.72     24.61 o 
   6   3  15      727.42      764.03     37.30 o 
   7   3  15       91.66       92.75     19.56 o 
   8   3  15      400.39      390.43     31.84 o 
   9   3  15      921.17      868.23     36.01 o 
  10   3  15       14.05        7.84     19.10 o 
  11   3  15      580.29      501.64     28.97 o 
  12   3  15        6.99       20.61     21.01 o 
  13   3  15      183.38      155.41     29.85 o 
  14   3  15        3.54      -23.89     25.74 o 
  15   3  15      231.89      226.20     31.22 o 
  16   3  15       89.05      122.40     28.31 o 
  17   3  15      192.16      191.95     17.38 o 
  18   3  15      121.21      130.32     13.88 o 
  19   3  15       31.77       34.28     13.09 o 
   0   4  15      414.23      422.29     24.34 o 
   1   4  15       50.60       69.22     10.32 o 
   2   4  15       64.14       68.39     12.23 o 
   3   4  15       87.49      118.56     14.87 o 
   4   4  15      389.08      425.59     22.66 o 
   5   4  15      971.97     1088.63     55.89 o 
   6   4  15      191.25      214.36     32.70 o 
   7   4  15      908.00      897.85     38.57 o 
   8   4  15       49.58       45.72     20.04 o 
   9   4  15      763.25      832.44     27.88 o 
  10   4  15      706.89      713.21     27.09 o 
  11   4  15     4854.15     4618.11     83.27 o 
  12   4  15     1906.57     1801.49     75.59 o 
  13   4  15      210.94      210.06     33.50 o 
  14   4  15        2.91       -2.12     27.86 o 
  15   4  15       22.72       28.88     26.83 o 
  16   4  15       18.97       34.22     18.51 o 
  17   4  15       59.56       63.92     14.70 o 
  18   4  15      120.66      152.02     16.62 o 
  19   4  15        2.06       -9.49     10.06 o 
   1   5  15      162.21      166.94     17.39 o 
   2   5  15      432.11      463.57     26.62 o 
   3   5  15      360.53      412.27     21.09 o 
   4   5  15      627.71      661.44     24.74 o 
   5   5  15      255.63      226.55     30.45 o 
   6   5  15     1037.44      983.78     55.68 o 
   7   5  15      153.76      138.82     20.90 o 
   8   5  15        6.93       23.42     19.67 o 
   9   5  15        1.72      -11.07     20.37 o 
  10   5  15     1401.10     1317.21     39.79 o 
  11   5  15     2752.82     2478.93     66.12 o 
  12   5  15      361.03      304.20     26.24 o 
  13   5  15       26.27       27.70     23.12 o 
  14   5  15      224.49      200.89     32.62 o 
  15   5  15       13.78       11.65     26.38 o 
  16   5  15        5.46        7.01     23.58 o 
  17   5  15        3.09        7.80     16.44 o 
  18   5  15       12.39       12.48     12.68 o 
  19   5  15        2.45        5.91     10.67 o 
   0   6  15     1653.39     1662.12     44.86 o 
   1   6  15      865.11      978.90     26.61 o 
   2   6  15       24.40       34.28     18.68 o 
   3   6  15     1464.85     1604.66     42.27 o 
   4   6  15      839.04      933.83     34.46 o 
   5   6  15      420.06      423.04     27.50 o 
   6   6  15      868.54      886.80     31.32 o 
   7   6  15       48.33       34.52     19.92 o 
   8   6  15       55.72       32.80     24.65 o 
   9   6  15      224.15      236.55     25.17 o 
  10   6  15     1366.26     1353.25     40.72 o 
  11   6  15      214.04      215.86     25.52 o 
  12   6  15       71.13       77.01     23.50 o 
  13   6  15      164.57      155.95     23.62 o 
  14   6  15        0.55       -2.55     21.02 o 
  15   6  15        2.92      -14.44     25.31 o 
  16   6  15       37.10       13.76     22.38 o 
  17   6  15        1.61       15.87     15.50 o 
  18   6  15       28.31       34.64     14.26 o 
   1   7  15       12.61       19.63     17.57 o 
   2   7  15        2.87       -9.75     19.43 o 
   3   7  15      152.95      167.27     42.28 o 
   4   7  15        8.90       25.56     34.29 o 
   5   7  15        2.10        9.43     37.43 o 
   6   7  15        0.21        6.59     21.01 o 
   7   7  15       63.42       34.96     21.13 o 
   8   7  15      234.45      239.97     24.62 o 
   9   7  15      401.65      441.07     28.75 o 
  10   7  15     1402.24     1491.45     42.99 o 
  11   7  15      334.84      338.09     28.72 o 
  12   7  15      963.72     1010.86     37.88 o 
  13   7  15      222.47      227.30     24.70 o 
  14   7  15      152.53      146.31     21.03 o 
  15   7  15        1.77       -1.85     17.36 o 
  16   7  15        3.70       58.15     22.27 o 
  17   7  15       65.98       78.67     19.88 o 
  18   7  15       20.47       32.43     10.97 o 
   0   8  15      168.95      153.01     45.49 o 
   1   8  15      426.99      440.78     65.47 o 
   2   8  15        0.01        8.84     30.03 o 
   3   8  15      211.09      221.64     41.00 o 
   4   8  15      216.95      202.36     48.25 o 
   5   8  15      358.29      326.72     44.86 o 
   6   8  15       77.94      103.15     28.98 o 
   7   8  15     1809.58     1875.71    149.36 o 
   8   8  15      119.38       69.74     27.60 o 
   9   8  15      143.36      142.18     23.65 o 
  10   8  15        2.84       21.34     21.40 o 
  11   8  15      155.41      148.45     23.69 o 
  12   8  15      645.09      667.38     31.08 o 
  13   8  15       17.84       22.96     19.76 o 
  14   8  15       18.03       29.88     22.13 o 
  15   8  15       59.69       64.19     19.70 o 
  16   8  15       10.43        3.40     24.18 o 
  17   8  15        2.55        4.60     21.52 o 
   1   9  15     1023.35     1043.39     48.63 o 
   2   9  15     1900.46     1833.23     82.99 o 
   3   9  15      198.18      155.01     40.29 o 
   4   9  15      329.45      283.79     48.67 o 
   5   9  15       26.14       21.01     40.02 o 
   6   9  15       41.96       32.29     42.25 o 
   7   9  15      167.59      183.23     23.05 o 
   8   9  15      210.50      199.63     29.29 o 
   9   9  15       26.82       43.78     26.00 o 
  10   9  15        0.66       -6.91     24.98 o 
  11   9  15      266.28      275.52     31.99 o 
  12   9  15       12.72       31.04     25.23 o 
  13   9  15      227.74      225.33     26.47 o 
  14   9  15        3.46      -19.98     19.98 o 
  15   9  15       21.15       47.00     16.76 o 
  16   9  15        5.12       -0.43     12.65 o 
   0  10  15      347.47      304.66     45.89 o 
   1  10  15      184.11      186.19     38.57 o 
   2  10  15      750.34      703.91     59.74 o 
   3  10  15     1163.88     1223.18     71.40 o 
   4  10  15      314.77      336.30     51.97 o 
   5  10  15        1.21       24.44     25.81 o 
   6  10  15       22.04       36.29     26.74 o 
   7  10  15      411.15      424.22     30.53 o 
   8  10  15       65.26       81.85     27.99 o 
   9  10  15      120.65      115.67     27.78 o 
  10  10  15       19.22      -12.69     23.94 o 
  11  10  15       84.24      126.03     26.43 o 
  12  10  15       71.48       95.84     23.72 o 
  13  10  15        8.96       -5.37     19.29 o 
  14  10  15       23.82       14.80     16.79 o 
  15  10  15        0.54       14.33      9.85 o 
   1  11  15        5.12        1.43     22.53 o 
   2  11  15       52.19       37.13     23.72 o 
   3  11  15       13.83        2.78     21.20 o 
   4  11  15        8.19        1.77     20.14 o 
   5  11  15      409.39      395.83     27.08 o 
   6  11  15      161.58      198.87     23.44 o 
   7  11  15       13.34        5.28     20.60 o 
   8  11  15       11.17      -19.60     24.85 o 
   9  11  15      154.25      190.47     45.39 o 
  10  11  15      710.75      788.02     40.41 o 
  11  11  15       16.66      -15.03     23.91 o 
  12  11  15      600.80      621.11     28.24 o 
  13  11  15       31.27       24.60     15.80 o 
  14  11  15        5.83        5.36     11.98 o 
   0  12  15       40.72       20.94     41.22 o 
   1  12  15       24.47       43.98     23.30 o 
   2  12  15       26.86       26.87     21.42 o 
   3  12  15      130.63      124.96     24.26 o 
   4  12  15       19.61       19.75     20.90 o 
   5  12  15       32.15        9.63     18.59 o 
   6  12  15       24.29       42.71     18.82 o 
   7  12  15       19.18       26.27     18.21 o 
   8  12  15       44.40       40.51     21.87 o 
   9  12  15        0.92       20.09     34.29 o 
  10  12  15       66.19       68.21     35.41 o 
  11  12  15       57.96       41.09     28.31 o 
  12  12  15        6.80       25.47     22.78 o 
  13  12  15      200.11      215.99     21.36 o 
   1  13  15       87.39      128.83     53.96 o 
   2  13  15      224.16      235.82     22.64 o 
   3  13  15      169.24      162.49     22.07 o 
   4  13  15      151.52      136.85     20.48 o 
   5  13  15       53.60       69.06     17.82 o 
   6  13  15      118.26      120.12     18.02 o 
   7  13  15       75.64       76.83     21.36 o 
   8  13  15        0.74        3.65     26.66 o 
   9  13  15        1.75       -6.22     26.81 o 
  10  13  15      139.92      139.90     28.11 o 
  11  13  15        6.39       22.42     20.15 o 
   0  14  15       10.55       16.59     35.98 o 
   1  14  15      107.76      147.29     26.78 o 
   2  14  15       84.23       83.84     25.16 o 
   3  14  15      206.79      242.39     25.75 o 
   4  14  15       59.75       55.39     16.09 o 
   5  14  15       24.14       32.71     14.64 o 
   6  14  15        1.77       18.08     13.48 o 
   7  14  15      256.81      253.99     30.85 o 
   8  14  15        3.02      -13.95     19.30 o 
   9  14  15        3.47       16.77     16.51 o 
   1  15  15       20.72       33.01     18.48 o 
   2  15  15       16.55       18.03     17.93 o 
   3  15  15       20.35       17.65     16.15 o 
   4  15  15        1.20       -5.97     14.43 o 
   5  15  15       71.98       78.75     18.75 o 
   0   0  16      749.83      726.76     27.67 o 
   1   0  16     1533.62     1696.19     26.54 o 
   2   0  16       36.97       54.26     12.59 o 
   3   0  16       66.87       47.81     12.46 o 
   4   0  16        7.52       12.95     16.23 o 
   5   0  16      647.21      682.81     30.45 o 
   6   0  16      298.44      404.65     28.62 o 
   7   0  16     4260.90     4439.81    250.93 o 
   8   0  16      532.36      602.90     53.10 o 
   9   0  16     8419.42     8317.20    149.69 o 
  10   0  16      676.27      690.57     56.80 o 
  11   0  16     2628.07     2585.20     90.14 o 
  12   0  16     4207.17     3754.70    105.65 o 
  13   0  16       21.80       34.09     35.44 o 
  14   0  16       82.93       58.47     24.69 o 
  15   0  16        1.39       -1.64     25.47 o 
  16   0  16       75.05       79.76     22.33 o 
  17   0  16        7.92       20.55     20.04 o 
  18   0  16       20.71       26.51     27.34 o 
  19   0  16       60.94       92.44     25.62 o 
   1   1  16      727.17      786.95     13.23 o 
   2   1  16       27.38       18.49      9.25 o 
   3   1  16      100.23      145.56     12.36 o 
   4   1  16      154.52      180.41     20.34 o 
   5   1  16      861.91      992.30     49.42 o 
   6   1  16        0.86       33.32     17.95 o 
   7   1  16      184.68      195.17     24.09 o 
   8   1  16      446.70      450.11     29.60 o 
   9   1  16      131.45      129.50     20.74 o 
  10   1  16      355.68      395.75     26.27 o 
  11   1  16     1796.09     1574.30     41.31 o 
  12   1  16      382.90      338.17     27.52 o 
  13   1  16      533.20      571.09     36.56 o 
  14   1  16        4.70       -2.33     21.55 o 
  15   1  16       14.24      -13.41     16.67 o 
  16   1  16       40.05       54.69     14.11 o 
  17   1  16       35.63       36.74     16.01 o 
  18   1  16        1.26        2.04     12.56 o 
  19   1  16       10.56       19.78     14.98 o 
   0   2  16     3320.92     3691.68     43.51 o 
   1   2  16     5777.28     6015.41     78.49 o 
   2   2  16      657.25      636.47     20.82 o 
   3   2  16      737.06      894.71     57.57 o 
   4   2  16      701.15      796.55     69.77 o 
   5   2  16     1080.35      985.68     35.31 o 
   6   2  16        7.70       76.30     53.78 o 
   7   2  16      240.53      289.18     27.04 o 
   8   2  16        0.02        2.79     19.35 o 
   9   2  16      378.54      351.34     25.36 o 
  10   2  16      868.83      840.22     31.59 o 
  11   2  16      477.42      487.46     29.53 o 
  12   2  16      417.91      407.58     28.41 o 
  13   2  16       23.83       -1.13     20.36 o 
  14   2  16        1.43      -10.17     20.43 o 
  15   2  16      144.45      147.62     22.77 o 
  16   2  16       97.26       84.11     20.25 o 
  17   2  16      395.75      436.96     19.84 o 
  18   2  16        2.65       -8.08     11.68 o 
  19   2  16      280.22      349.03     19.65 o 
   1   3  16     1364.20     1256.91     23.54 o 
   2   3  16      366.28      410.00     15.93 o 
   3   3  16     1189.26     1145.70     37.70 o 
   4   3  16      177.60      229.63     32.66 o 
   5   3  16     1046.12     1170.93     47.12 o 
   6   3  16      259.14      272.23     25.99 o 
   7   3  16      132.06      131.39     22.64 o 
   8   3  16      122.21      118.58     18.82 o 
   9   3  16       12.79        0.24     17.15 o 
  10   3  16     4795.81     4836.56     57.70 o 
  11   3  16     3116.69     3278.19     61.22 o 
  12   3  16     2984.30     2755.80     68.39 o 
  13   3  16      737.41      738.74     32.56 o 
  14   3  16       41.05       30.33     28.58 o 
  15   3  16        1.12        7.29     18.94 o 
  16   3  16       11.65       17.10     18.31 o 
  17   3  16        9.42        6.44     13.57 o 
  18   3  16       30.43       32.97     11.37 o 
  19   3  16      108.63      115.93     17.16 o 
   0   4  16     1827.72     2124.54     45.56 o 
   1   4  16      316.28      388.69     18.93 o 
   2   4  16        4.06       11.61     11.86 o 
   3   4  16      306.45      321.67     19.17 o 
   4   4  16        2.83        0.82     20.83 o 
   5   4  16      529.60      536.40     43.77 o 
   6   4  16      134.31      172.26     33.09 o 
   7   4  16       93.17       67.77     19.03 o 
   8   4  16       15.31       22.61     18.31 o 
   9   4  16     1598.32     1578.96     35.40 o 
  10   4  16        6.38       10.88     18.06 o 
  11   4  16     2475.91     2622.87     63.56 o 
  12   4  16      149.84      109.17     30.04 o 
  13   4  16      103.04      100.78     30.98 o 
  14   4  16      136.04      108.27     28.59 o 
  15   4  16       57.57       57.08     20.06 o 
  16   4  16       23.60       27.69     18.04 o 
  17   4  16        0.01       -2.39     16.08 o 
  18   4  16       28.33       39.85     12.76 o 
  19   4  16        0.63       15.65     18.10 o 
   1   5  16      182.15      212.36     20.63 o 
   2   5  16      674.13      758.88     31.66 o 
   3   5  16     1156.21     1299.90     38.29 o 
   4   5  16      320.87      332.70     26.09 o 
   5   5  16      439.25      516.01     28.74 o 
   6   5  16       52.47       47.87     16.37 o 
   7   5  16        5.44        9.43     20.32 o 
   8   5  16       16.25        3.81     18.61 o 
   9   5  16      993.71      925.07     30.05 o 
  10   5  16     1264.79     1251.27     39.27 o 
  11   5  16     1079.71     1084.47     37.71 o 
  12   5  16      107.50       82.93     24.10 o 
  13   5  16       33.30       13.58     21.58 o 
  14   5  16      166.38      135.97     28.44 o 
  15   5  16      436.34      453.08     34.53 o 
  16   5  16       42.09       59.87     24.52 o 
  17   5  16       15.17       11.42     14.83 o 
  18   5  16        1.42       10.66     11.53 o 
   0   6  16      189.26      193.09     23.77 o 
   1   6  16       85.76       92.39     18.03 o 
   2   6  16      113.02      141.18     24.92 o 
   3   6  16      332.73      342.72     21.60 o 
   4   6  16      331.80      350.20     28.00 o 
   5   6  16        5.01       -6.10     20.63 o 
   6   6  16        0.38       -5.46     18.63 o 
   7   6  16       34.48       19.89     19.78 o 
   8   6  16      145.98      145.56     23.64 o 
   9   6  16        1.36        7.10     19.26 o 
  10   6  16      151.77      181.04     24.95 o 
  11   6  16      214.35      209.15     24.21 o 
  12   6  16      331.06      333.23     26.73 o 
  13   6  16       20.69       34.11     22.28 o 
  14   6  16       32.52       42.74     21.21 o 
  15   6  16        0.67       14.47     23.25 o 
  16   6  16       25.78       44.94     21.76 o 
  17   6  16       11.19       31.80     14.48 o 
  18   6  16        1.61        0.71     11.11 o 
   1   7  16        0.76        9.03     69.82 o 
   2   7  16      215.84      228.43     27.63 o 
   3   7  16      275.59      287.71     31.06 o 
   4   7  16      206.84      197.21     33.67 o 
   5   7  16       30.40       32.66     28.41 o 
   6   7  16      295.40      349.18     31.04 o 
   7   7  16      379.28      338.94     27.35 o 
   8   7  16       52.32       18.86     21.25 o 
   9   7  16      988.66     1019.44     36.81 o 
  10   7  16      505.03      504.89     30.24 o 
  11   7  16      409.62      398.92     28.02 o 
  12   7  16      304.17      294.27     26.00 o 
  13   7  16        6.25       13.39     19.88 o 
  14   7  16        2.81        4.89     18.26 o 
  15   7  16       82.62       91.55     23.50 o 
  16   7  16        2.58       -5.58     25.23 o 
  17   7  16       44.27       43.21     15.10 o 
   0   8  16     2648.73     2760.24     92.03 o 
   1   8  16      209.00      235.64     52.59 o 
   2   8  16        3.00        1.69     30.53 o 
   3   8  16       47.66        1.96     37.41 o 
   4   8  16      182.57      157.61     43.22 o 
   5   8  16      790.83      742.60     58.94 o 
   6   8  16      180.93      169.06     30.34 o 
   7   8  16      435.94      364.41     32.62 o 
   8   8  16      196.45      213.37     33.46 o 
   9   8  16       91.27      104.86     26.89 o 
  10   8  16      489.36      503.23     36.83 o 
  11   8  16       33.00       27.28     26.32 o 
  12   8  16      719.18      737.90     39.95 o 
  13   8  16        1.58        6.51     22.18 o 
  14   8  16        0.68       12.41     21.11 o 
  15   8  16       54.92       79.84     21.71 o 
  16   8  16      103.89      121.42     25.90 o 
  17   8  16        6.02        2.04      9.97 o 
   1   9  16       37.66       25.49     28.08 o 
   2   9  16      591.91      643.49     66.17 o 
   3   9  16      556.94      609.27     59.40 o 
   4   9  16      409.34      398.44     54.85 o 
   5   9  16        2.23      -17.91     41.71 o 
   6   9  16      345.83      314.47     51.35 o 
   7   9  16      215.79      203.15     22.69 o 
   8   9  16       31.72       32.86     27.15 o 
   9   9  16       78.60       69.19     27.29 o 
  10   9  16      144.57      173.42     30.34 o 
  11   9  16      372.73      346.21     32.47 o 
  12   9  16       81.99      101.85     26.14 o 
  13   9  16       16.43       12.08     21.31 o 
  14   9  16       25.91       42.04     18.45 o 
  15   9  16        3.58       17.65     14.78 o 
  16   9  16        0.61        0.85     10.55 o 
   0  10  16       84.36       79.88     41.81 o 
   1  10  16       21.79       26.65     27.98 o 
   2  10  16      230.82      186.93     42.18 o 
   3  10  16       12.08        5.89     34.85 o 
   4  10  16      569.48      496.80     54.76 o 
   5  10  16      444.05      441.31     84.09 o 
   6  10  16      283.32      266.75     31.25 o 
   7  10  16       39.63       26.26     21.17 o 
   8  10  16       17.76        7.76     40.64 o 
   9  10  16       40.51       65.31     26.05 o 
  10  10  16      121.24      120.44     26.24 o 
  11  10  16       16.60        9.47     23.11 o 
  12  10  16        9.99       24.69     19.94 o 
  13  10  16        0.78       -7.00     18.73 o 
  14  10  16       10.57        2.75     13.94 o 
  15  10  16        8.62        8.83      9.91 o 
   1  11  16       58.28       70.81     35.86 o 
   2  11  16      317.78      312.85     32.87 o 
   3  11  16       16.34       38.90     26.79 o 
   4  11  16       67.90       57.95     21.67 o 
   5  11  16      108.48      112.35     22.89 o 
   6  11  16        1.95      -27.23     28.51 o 
   7  11  16      107.52      125.03     20.22 o 
   8  11  16       15.78       13.26     23.70 o 
   9  11  16       60.31       64.31     39.18 o 
  10  11  16      394.03      389.71     44.51 o 
  11  11  16        1.08       -3.53     20.05 o 
  12  11  16       32.90       36.86     16.83 o 
  13  11  16        0.24       15.72     14.21 o 
   0  12  16        0.94       -7.28     43.42 o 
   1  12  16        3.09      -11.51     21.46 o 
   2  12  16       37.08       45.94     21.70 o 
   3  12  16        9.36       12.46     22.20 o 
   4  12  16       53.94       40.09     20.99 o 
   5  12  16      146.59      127.70     21.37 o 
   6  12  16       32.32       29.34     17.63 o 
   7  12  16      157.20      155.03     18.17 o 
   8  12  16        0.63      -32.54     32.54 o 
   9  12  16      440.92      519.32     45.36 o 
  10  12  16        0.00        1.78     28.89 o 
  11  12  16       21.99       30.49     26.78 o 
  12  12  16      613.00      697.79     35.32 o 
   1  13  16        2.85      -10.07     27.06 o 
   2  13  16       34.86       33.54     19.87 o 
   3  13  16        1.10        6.86     18.60 o 
   4  13  16        3.32       21.34     18.23 o 
   5  13  16        0.38       -9.34     16.60 o 
   6  13  16       10.73       19.27     15.33 o 
   7  13  16        9.60       35.81     18.43 o 
   8  13  16        0.05       14.88     24.87 o 
   9  13  16       24.37       44.11     26.81 o 
  10  13  16        0.04       10.25     20.84 o 
  11  13  16      110.18      129.53     19.19 o 
   0  14  16       11.93       25.03     33.36 o 
   1  14  16        1.44        9.47     22.28 o 
   2  14  16       64.00       74.46     22.57 o 
   3  14  16        2.51       -9.22     20.10 o 
   4  14  16       56.13       58.73     19.10 o 
   5  14  16        0.56       -6.20     13.27 o 
   6  14  16        1.07        8.52     17.42 o 
   7  14  16        1.29        0.80     18.63 o 
   8  14  16        7.94       15.91     16.30 o 
   1  15  16        2.68        1.62     16.86 o 
   2  15  16        0.54       -1.21     15.84 o 
   3  15  16       24.44       36.55     14.41 o 
   4  15  16       17.79       -2.14     19.19 o 
   1   1  17       40.93       53.93      8.99 o 
   2   1  17      122.93      121.47     10.45 o 
   3   1  17       84.72      105.24     22.76 o 
   4   1  17      532.15      491.19     31.51 o 
   5   1  17       27.38       74.67     16.78 o 
   6   1  17      241.93      259.15     20.23 o 
   7   1  17       17.50       19.13     17.68 o 
   8   1  17      602.37      596.19     28.03 o 
   9   1  17        0.01       30.14     16.38 o 
  10   1  17      727.28      620.69     25.12 o 
  11   1  17     3831.38     3851.64     62.81 o 
  12   1  17      102.30       75.85     18.56 o 
  13   1  17      108.62       87.48     18.87 o 
  14   1  17       17.79        9.59     17.59 o 
  15   1  17       28.71        9.30     16.52 o 
  16   1  17        5.99        8.39     13.26 o 
  17   1  17        0.95        0.60     13.41 o 
  18   1  17        0.34        2.10     13.44 o 
  19   1  17        5.88       11.29     13.56 o 
   0   2  17     2364.79     2536.17     40.78 o 
   1   2  17       34.65       21.40      9.86 o 
   2   2  17      503.72      541.78     14.96 o 
   3   2  17       82.12       95.09     16.05 o 
   4   2  17       49.35       68.73     16.46 o 
   5   2  17       98.01      100.99     22.07 o 
   6   2  17      656.05      671.22     31.00 o 
   7   2  17       15.87       23.65     25.00 o 
   8   2  17       15.55       10.84     20.49 o 
   9   2  17      394.67      417.49     22.08 o 
  10   2  17        5.36       -0.47     16.52 o 
  11   2  17       33.03       77.90     19.19 o 
  12   2  17      157.31      182.89     19.96 o 
  13   2  17        8.99       32.47     18.04 o 
  14   2  17       11.77       31.42     16.73 o 
  15   2  17        0.04      -12.54     16.50 o 
  16   2  17       52.18       41.70     17.72 o 
  17   2  17       22.21       40.10     13.87 o 
  18   2  17        1.65       10.86     10.72 o 
  19   2  17      173.49      261.26     26.25 o 
   1   3  17      896.34      870.51     20.92 o 
   2   3  17       46.02       46.25     11.85 o 
   3   3  17       16.66       23.52     20.05 o 
   4   3  17      235.46      231.78     19.49 o 
   5   3  17        1.81      -12.81     19.78 o 
   6   3  17      118.79      112.92     29.66 o 
   7   3  17        0.72        2.69     32.89 o 
   8   3  17       51.74       64.15     17.95 o 
   9   3  17       32.36       22.15     18.42 o 
  10   3  17       11.05       12.42     20.00 o 
  11   3  17        6.91        9.91     22.56 o 
  12   3  17      180.81      163.90     20.68 o 
  13   3  17      892.50      941.05     36.56 o 
  14   3  17       38.58       39.49     20.80 o 
  15   3  17        2.10        0.32     18.09 o 
  16   3  17       64.31       60.47     18.04 o 
  17   3  17       52.55       69.09     13.30 o 
  18   3  17       84.06       87.14     13.33 o 
  19   3  17       15.25       17.16     18.73 o 
   0   4  17      165.90      192.14     19.99 o 
   1   4  17       42.01       63.57     17.66 o 
   2   4  17       89.84      110.86     13.67 o 
   3   4  17      421.92      477.45     22.38 o 
   4   4  17      167.78      144.30     23.89 o 
   5   4  17     1204.61     1270.08     85.19 o 
   6   4  17      348.16      358.98     23.75 o 
   7   4  17     1245.68     1247.15     44.11 o 
   8   4  17      178.69      146.47     18.02 o 
   9   4  17      424.15      372.98     23.67 o 
  10   4  17     2541.38     2551.56     44.25 o 
  11   4  17        1.80        7.93     19.45 o 
  12   4  17     1441.73     1434.70     53.39 o 
  13   4  17     1249.76     1216.25     49.13 o 
  14   4  17       14.27        1.83     27.97 o 
  15   4  17       54.10       30.72     24.44 o 
  16   4  17      167.16      162.91     37.16 o 
  17   4  17        3.66        7.69     14.38 o 
  18   4  17       18.81       28.30     11.60 o 
   1   5  17       17.84       21.92     33.10 o 
   2   5  17      679.95      768.33     31.80 o 
   3   5  17        0.02        2.37     23.02 o 
   4   5  17      439.91      467.16     25.78 o 
   5   5  17       19.06       10.97     20.89 o 
   6   5  17      226.36      215.98     40.77 o 
   7   5  17      442.39      423.98     26.38 o 
   8   5  17       33.09       49.47     18.14 o 
   9   5  17        6.16       12.96     20.01 o 
  10   5  17      495.47      478.80     32.04 o 
  11   5  17     3400.61     3200.59     57.75 o 
  12   5  17      557.65      556.40     29.78 o 
  13   5  17       45.64       60.04     21.85 o 
  14   5  17      114.99       90.12     29.70 o 
  15   5  17       40.30       29.60     23.84 o 
  16   5  17       52.39       50.83     30.33 o 
  17   5  17        6.29        7.94     14.23 o 
  18   5  17       49.48       58.98     12.30 o 
   0   6  17        3.29       23.65     37.30 o 
   1   6  17        1.36       -8.28     18.71 o 
   2   6  17      225.26      287.44     24.65 o 
   3   6  17      115.94      180.07     29.19 o 
   4   6  17        8.93       10.13     29.20 o 
   5   6  17      112.57      127.04     53.53 o 
   6   6  17       18.00       31.69     21.49 o 
   7   6  17       22.34        6.16     20.35 o 
   8   6  17       46.66       23.82     18.70 o 
   9   6  17      427.20      395.43     29.08 o 
  10   6  17      348.60      353.15     28.29 o 
  11   6  17      131.68      125.25     24.47 o 
  12   6  17      163.63      131.19     22.94 o 
  13   6  17       14.04       34.52     21.15 o 
  14   6  17       63.79       76.32     20.20 o 
  15   6  17      118.94      175.98     26.02 o 
  16   6  17        2.43       -1.00     20.04 o 
  17   6  17       80.95       92.55     17.48 o 
  18   6  17       21.37       17.58     13.93 o 
   1   7  17      368.87      332.70     31.29 o 
   2   7  17       49.02       57.48     25.98 o 
   3   7  17        2.07       27.66     24.87 o 
   4   7  17       18.60      -11.04     27.39 o 
   5   7  17        8.26       -0.16     34.35 o 
   6   7  17      433.74      416.25     33.05 o 
   7   7  17        2.29       44.04     26.51 o 
   8   7  17       24.56       13.09     21.36 o 
   9   7  17       17.43       17.42     21.32 o 
  10   7  17     1252.93     1221.85     39.71 o 
  11   7  17     1686.76     1680.64     43.91 o 
  12   7  17       89.50       86.66     21.33 o 
  13   7  17      116.17      110.24     21.47 o 
  14   7  17       98.79      112.27     19.26 o 
  15   7  17       44.35       52.28     31.52 o 
  16   7  17        0.98        6.51     25.28 o 
  17   7  17        3.18       -3.82     12.71 o 
   0   8  17      166.90      214.49     41.71 o 
   1   8  17        0.33        1.85     25.99 o 
   2   8  17      356.70      397.25     34.22 o 
   3   8  17      102.10      114.63     29.74 o 
   4   8  17       68.81       27.22     44.32 o 
   5   8  17       95.92       92.84     39.76 o 
   6   8  17      282.51      269.88     31.93 o 
   7   8  17      510.67      528.25     79.71 o 
   8   8  17        6.94       34.83     35.22 o 
   9   8  17      761.37      827.91     42.34 o 
  10   8  17      531.80      493.51     37.60 o 
  11   8  17        3.01       34.21     25.04 o 
  12   8  17      202.94      225.27     28.48 o 
  13   8  17      138.74      135.86     25.11 o 
  14   8  17       44.17       40.81     19.67 o 
  15   8  17       28.99       41.05     17.20 o 
  16   8  17       45.53       47.17     21.66 o 
   1   9  17      233.95      202.23     30.41 o 
   2   9  17      262.73      295.22     32.20 o 
   3   9  17        0.42        4.16     39.56 o 
   4   9  17      147.12      119.83     43.50 o 
   5   9  17       73.92       62.07     41.50 o 
   6   9  17       13.16       -5.42     44.65 o 
   7   9  17       15.81       -2.58     25.97 o 
   8   9  17      272.32      342.92     31.88 o 
   9   9  17       43.52       25.85     26.13 o 
  10   9  17       90.50       90.48     27.92 o 
  11   9  17       97.59       71.93     39.24 o 
  12   9  17      227.83      253.35     27.47 o 
  13   9  17        2.75       -0.87     19.57 o 
  14   9  17       14.03       19.12     17.59 o 
  15   9  17       72.20       61.69     20.08 o 
   0  10  17      379.16      416.76     45.66 o 
   1  10  17        6.99       13.34     26.23 o 
   2  10  17      271.17      301.99     47.81 o 
   3  10  17       28.53        4.19     36.97 o 
   4  10  17       77.65       34.29     39.72 o 
   5  10  17       67.50       89.98     27.34 o 
   6  10  17        8.88        5.48     24.78 o 
   7  10  17        3.32      -19.86     19.86 o 
   8  10  17       22.07      -16.50     40.64 o 
   9  10  17       33.39       28.29     24.92 o 
  10  10  17       68.53      110.24     23.90 o 
  11  10  17        5.64        6.90     20.64 o 
  12  10  17      205.90      185.93     22.32 o 
  13  10  17        8.89       19.21     16.45 o 
  14  10  17       29.53       25.19     12.80 o 
   1  11  17        0.47       -9.39     26.79 o 
   2  11  17        3.70       14.42     28.52 o 
   3  11  17       46.58       33.00     21.94 o 
   4  11  17      210.08      206.90     24.69 o 
   5  11  17      298.64      261.55     25.28 o 
   6  11  17       27.68       28.60     19.90 o 
   7  11  17       63.07       73.30     19.67 o 
   8  11  17        1.13      -26.85     39.26 o 
   9  11  17      134.30      150.30     38.25 o 
  10  11  17      137.72      126.45     34.57 o 
  11  11  17      520.13      583.72     42.53 o 
  12  11  17      111.85      152.46     29.60 o 
  13  11  17       11.23       18.43     18.55 o 
   0  12  17     1053.50     1003.84     66.42 o 
   1  12  17       76.35      104.04     22.77 o 
   2  12  17        2.65        7.50     21.00 o 
   3  12  17       28.42       37.16     21.22 o 
   4  12  17       12.66       34.70     20.37 o 
   5  12  17        0.07       -0.92     18.85 o 
   6  12  17       14.36       20.56     18.14 o 
   7  12  17       16.32       47.08     17.61 o 
   8  12  17       21.86       18.82     29.03 o 
   9  12  17        1.28        1.35     28.86 o 
  10  12  17       93.90       90.28     27.79 o 
  11  12  17       16.82       41.44     24.58 o 
  12  12  17       45.28       45.90     16.48 o 
   1  13  17       39.37       59.82     26.10 o 
   2  13  17      102.95       76.98     19.57 o 
   3  13  17      225.82      259.56     21.74 o 
   4  13  17      202.01      197.88     20.01 o 
   5  13  17       67.95       62.10     16.61 o 
   6  13  17       11.02       20.80     14.47 o 
   7  13  17       15.76       32.14     17.28 o 
   8  13  17       17.08       -3.84     23.21 o 
   9  13  17        9.49       12.49     21.50 o 
  10  13  17       18.00       25.01     17.00 o 
   0  14  17       69.54      104.70     31.28 o 
   1  14  17       11.92       20.07     20.95 o 
   2  14  17      181.36      243.77     24.48 o 
   3  14  17       88.47      109.86     20.44 o 
   4  14  17      190.93      195.62     20.54 o 
   5  14  17       22.48       40.71     13.43 o 
   6  14  17        3.09        6.82     13.67 o 
   7  14  17       18.34       37.28     17.13 o 
   1  15  17       54.43       50.57     16.14 o 
   2  15  17        0.00       14.28     12.97 o 
   3  15  17        2.45        0.76     18.40 o 
   0   0  18      740.61      685.83     28.33 o 
   1   0  18      721.11      748.38     28.52 o 
   2   0  18        4.36       10.61     15.75 o 
   3   0  18      492.16      512.24     28.95 o 
   4   0  18       24.09       39.00     23.00 o 
   5   0  18      205.40      262.85     36.36 o 
   6   0  18        7.15      -11.74     26.83 o 
   7   0  18      355.61      277.66     43.03 o 
   8   0  18      997.43     1058.55     42.41 o 
   9   0  18      208.95      160.71     31.18 o 
  10   0  18     2535.44     2538.80     61.99 o 
  11   0  18     1238.60     1071.15     67.03 o 
  12   0  18      253.10      272.83     34.18 o 
  13   0  18      505.56      379.25     33.23 o 
  14   0  18       92.90       84.89     26.85 o 
  15   0  18       33.72       27.63     23.02 o 
  16   0  18      214.05      196.14     23.78 o 
  17   0  18       38.82       66.05     17.69 o 
  18   0  18        3.18       30.43     23.24 o 
   1   1  18      358.48      307.49     13.27 o 
   2   1  18       61.37       49.99     10.11 o 
   3   1  18       39.31       61.46     15.28 o 
   4   1  18      664.84      676.12     26.65 o 
   5   1  18      626.98      624.80     25.73 o 
   6   1  18      743.33      753.14     27.97 o 
   7   1  18       96.68       88.37     19.54 o 
   8   1  18        0.90       13.78     17.82 o 
   9   1  18      120.80      128.35     18.58 o 
  10   1  18      339.84      316.53     21.91 o 
  11   1  18      659.87      657.05     26.99 o 
  12   1  18      582.94      575.01     26.40 o 
  13   1  18      195.36      169.35     19.80 o 
  14   1  18        1.69       -3.59     16.33 o 
  15   1  18      132.45      158.95     18.22 o 
  16   1  18       18.91       22.03     12.51 o 
  17   1  18       27.54       24.85     14.88 o 
  18   1  18        0.02       -1.38     12.39 o 
  19   1  18       35.35       54.37     17.29 o 
   0   2  18     1307.83     1311.34     32.03 o 
   1   2  18      840.21      923.89     22.21 o 
   2   2  18       36.18       49.75     11.29 o 
   3   2  18        0.02        3.54     12.98 o 
   4   2  18      293.37      282.59     19.47 o 
   5   2  18        1.46      -10.96     21.16 o 
   6   2  18       54.92       75.70     28.80 o 
   7   2  18      229.33      223.75     19.62 o 
   8   2  18      366.94      368.21     21.59 o 
   9   2  18       56.47       77.96     20.26 o 
  10   2  18      406.54      421.11     23.06 o 
  11   2  18      258.29      307.89     22.37 o 
  12   2  18      363.30      346.95     22.54 o 
  13   2  18       73.84       75.14     17.95 o 
  14   2  18       30.77       24.55     16.69 o 
  15   2  18       63.47       81.82     16.05 o 
  16   2  18       73.85       80.38     14.71 o 
  17   2  18       74.32      116.00     12.83 o 
  18   2  18       65.12       72.12     12.31 o 
  19   2  18        2.63        8.42     15.36 o 
   1   3  18      852.93      962.26     31.84 o 
   2   3  18      384.31      350.96     18.37 o 
   3   3  18        0.07       14.30     13.97 o 
   4   3  18       73.80       58.21     21.20 o 
   5   3  18      993.61     1096.12     36.34 o 
   6   3  18       13.21       17.65     18.00 o 
   7   3  18       70.01       68.08     18.12 o 
   8   3  18      544.74      514.28     24.92 o 
   9   3  18     1525.75     1418.87     34.76 o 
  10   3  18       42.70       33.34     18.99 o 
  11   3  18     3609.93     3220.86    120.47 o 
  12   3  18      194.74      163.05     24.51 o 
  13   3  18      138.91      108.66     24.22 o 
  14   3  18       26.34        9.76     17.54 o 
  15   3  18       28.87       31.29     18.61 o 
  16   3  18        4.14        4.98     17.35 o 
  17   3  18       65.99       72.08     15.17 o 
  18   3  18       23.83       54.49     14.15 o 
   0   4  18     1357.67     1420.11     62.30 o 
   1   4  18      233.16      250.29     18.64 o 
   2   4  18     1310.36     1557.61     35.25 o 
   3   4  18       89.82      112.80     18.24 o 
   4   4  18       41.49       48.56     17.51 o 
   5   4  18      488.64      468.67     21.64 o 
   6   4  18       16.23       28.36     17.77 o 
   7   4  18      225.58      228.22     19.41 o 
   8   4  18      266.67      255.56     21.79 o 
   9   4  18      871.14      790.05     29.44 o 
  10   4  18      307.22      313.84     22.87 o 
  11   4  18      204.59      219.66     21.04 o 
  12   4  18       25.73        5.39     21.76 o 
  13   4  18      264.37      286.15     45.06 o 
  14   4  18       16.59       24.89     27.06 o 
  15   4  18      307.54      357.36     31.67 o 
  16   4  18       50.77       55.55     22.57 o 
  17   4  18        4.32        0.23     13.65 o 
  18   4  18        0.34       -3.32     10.61 o 
   1   5  18       19.07       23.73     17.25 o 
   2   5  18       11.08        9.83     32.79 o 
   3   5  18        8.77        1.08     27.92 o 
   4   5  18      780.75      807.80     43.98 o 
   5   5  18       10.63       -3.20     18.20 o 
   6   5  18      126.06      109.00     18.71 o 
   7   5  18       28.12       13.73     21.34 o 
   8   5  18      213.25      204.72     21.35 o 
   9   5  18     1162.71     1163.69     33.60 o 
  10   5  18        6.86        8.83     17.92 o 
  11   5  18      188.91      172.46     25.06 o 
  12   5  18       54.98       92.50     23.00 o 
  13   5  18       48.53       47.21     27.51 o 
  14   5  18       17.91        4.05     25.52 o 
  15   5  18       51.33       41.93     24.13 o 
  16   5  18       57.87       58.28     20.14 o 
  17   5  18       19.66       18.28     12.60 o 
  18   5  18       53.74       43.11     14.82 o 
   0   6  18        0.31       -2.76     32.11 o 
   1   6  18      863.50      869.18     40.04 o 
   2   6  18        1.45       23.68     27.28 o 
   3   6  18      117.39      121.69     27.84 o 
   4   6  18       53.34       58.33     27.75 o 
   5   6  18       21.56       39.49     24.09 o 
   6   6  18       12.56      -20.35     27.59 o 
   7   6  18      113.24       72.80     21.83 o 
   8   6  18        8.83        5.91     19.02 o 
   9   6  18       13.38        3.78     22.13 o 
  10   6  18       18.10        5.95     21.44 o 
  11   6  18        9.93        6.58     21.32 o 
  12   6  18       10.36        8.27     20.83 o 
  13   6  18       13.42       46.58     19.77 o 
  14   6  18       49.19       69.23     25.89 o 
  15   6  18       23.89       24.09     20.99 o 
  16   6  18       12.83       11.82     25.67 o 
  17   6  18        0.40        5.55     13.19 o 
   1   7  18      298.90      300.82     32.71 o 
   2   7  18      213.40      196.95     28.98 o 
   3   7  18       14.76        3.76     25.44 o 
   4   7  18       63.15       98.65     39.48 o 
   5   7  18        8.27      -10.74     33.85 o 
   6   7  18       17.36        4.47     28.39 o 
   7   7  18        0.89       -8.96     26.87 o 
   8   7  18        3.92       -1.38     25.80 o 
   9   7  18       13.45       12.26     26.06 o 
  10   7  18        1.57       -2.30     22.62 o 
  11   7  18      768.74      707.45     38.43 o 
  12   7  18        3.73       18.26     20.49 o 
  13   7  18       77.83       56.81     22.42 o 
  14   7  18      145.83      163.21     22.51 o 
  15   7  18        0.01       14.68     24.33 o 
  16   7  18       18.14       38.74     23.06 o 
  17   7  18        0.15       -2.14      9.84 o 
   0   8  18      557.79      650.54     54.11 o 
   1   8  18       10.72       16.18     26.99 o 
   2   8  18      212.47      303.79     32.73 o 
   3   8  18      128.94      133.95     29.45 o 
   4   8  18       70.45       57.23     39.51 o 
   5   8  18       26.13      -13.07     41.36 o 
   6   8  18       30.27      -27.69     40.33 o 
   7   8  18       36.22       49.76     27.36 o 
   8   8  18      253.89      277.35     31.69 o 
   9   8  18       30.87       49.06     27.26 o 
  10   8  18      252.40      264.89     31.71 o 
  11   8  18      487.90      486.28     34.06 o 
  12   8  18        0.84       -1.99     23.13 o 
  13   8  18      169.60      169.06     24.22 o 
  14   8  18       59.89       76.09     18.89 o 
  15   8  18       10.27       -1.78     22.25 o 
  16   8  18       25.09       26.16     11.32 o 
   1   9  18       65.63       32.58     27.17 o 
   2   9  18      108.88      100.62     28.76 o 
   3   9  18     1312.75     1368.46     73.89 o 
   4   9  18        1.12       -4.11     39.78 o 
   5   9  18       36.09      -13.70     41.78 o 
   6   9  18       36.75       21.99     43.86 o 
   7   9  18      164.26      137.04     27.71 o 
   8   9  18      203.42      230.41     28.50 o 
   9   9  18        0.40      -26.01     26.01 o 
  10   9  18       83.62      112.03     31.74 o 
  11   9  18      376.45      385.57     53.50 o 
  12   9  18        0.48       13.26     20.51 o 
  13   9  18       15.35       21.83     18.75 o 
  14   9  18       32.33       36.15     19.52 o 
  15   9  18       18.62        4.32     14.61 o 
   0  10  18      509.16      562.01     51.97 o 
   1  10  18      122.08      122.33     27.11 o 
   2  10  18       84.42       93.62     31.01 o 
   3  10  18     1093.69     1233.77     68.49 o 
   4  10  18      593.33      510.57     57.35 o 
   5  10  18        2.72        4.58     25.71 o 
   6  10  18      150.27      136.71     27.34 o 
   7  10  18       40.06       36.92     19.56 o 
   8  10  18       20.43       21.92     40.13 o 
   9  10  18      228.10      294.43     49.86 o 
  10  10  18       42.05       30.57     21.70 o 
  11  10  18       22.65       39.78     20.35 o 
  12  10  18       85.90       66.35     19.12 o 
  13  10  18        0.97       -0.42     14.39 o 
   1  11  18       34.87       43.60     21.54 o 
   2  11  18      246.89      262.05     34.84 o 
   3  11  18       10.87       -2.57     22.56 o 
   4  11  18        0.40       -2.38     20.74 o 
   5  11  18       25.48       33.20     19.69 o 
   6  11  18        0.22       -8.83     18.42 o 
   7  11  18        2.84      -15.17     18.52 o 
   8  11  18       37.81       43.63     38.49 o 
   9  11  18       40.76       77.30     36.66 o 
  10  11  18       45.61       61.97     34.39 o 
  11  11  18       90.84       85.49     30.25 o 
  12  11  18        0.79       20.77     22.62 o 
   0  12  18        3.68       39.28     41.65 o 
   1  12  18        2.80       12.53     20.42 o 
   2  12  18      104.49      116.71     22.31 o 
   3  12  18       24.44       22.82     19.81 o 
   4  12  18       12.09        4.28     18.74 o 
   5  12  18       13.28       17.56     17.65 o 
   6  12  18        6.44       -0.09     18.29 o 
   7  12  18        7.94       10.08     15.87 o 
   8  12  18        1.09       -1.94     32.56 o 
   9  12  18       22.86        5.30     28.49 o 
  10  12  18      141.80      179.90     27.29 o 
  11  12  18       67.73       86.85     20.59 o 
   1  13  18        2.17       -4.04     23.39 o 
   2  13  18       39.25       36.71     17.74 o 
   3  13  18       12.82       18.40     16.56 o 
   4  13  18      105.00      111.46     17.59 o 
   5  13  18       46.82       55.20     18.48 o 
   6  13  18        3.88       -1.70     13.22 o 
   7  13  18       32.10       26.83     16.52 o 
   8  13  18        3.14        9.66     21.84 o 
   9  13  18       50.08       58.40     18.43 o 
   0  14  18        9.36       59.36     28.54 o 
   1  14  18      111.13      116.12     21.40 o 
   2  14  18       82.31      115.86     19.71 o 
   3  14  18       64.80       99.53     18.50 o 
   4  14  18        0.04        9.03     14.81 o 
   5  14  18       45.88       83.99     19.13 o 
   1  15  18        7.87       14.02     11.68 o 
   1   1  19       10.16       -8.28     13.05 o 
   2   1  19        8.00      -11.25     11.25 o 
   3   1  19     4528.62     4750.85     51.44 o 
   4   1  19      187.40      228.78     18.92 o 
   5   1  19       30.90       22.80     15.73 o 
   6   1  19       27.61        3.42     16.11 o 
   7   1  19       22.75      -14.94     19.69 o 
   8   1  19       45.04       32.89     19.22 o 
   9   1  19      485.77      462.24     29.82 o 
  10   1  19     1161.00     1087.88     38.20 o 
  11   1  19     1023.36      928.92     29.99 o 
  12   1  19       19.50       18.85     17.51 o 
  13   1  19      191.26      153.57     19.84 o 
  14   1  19      135.87      132.61     18.80 o 
  15   1  19      187.63      189.29     17.73 o 
  16   1  19      157.04      159.32     15.18 o 
  17   1  19        2.61        3.66     13.28 o 
  18   1  19        3.91        0.13     14.02 o 
   0   2  19      314.15      328.63     20.17 o 
   1   2  19      292.56      331.56     22.44 o 
   2   2  19      510.26      519.27     18.66 o 
   3   2  19     1347.73     1423.50     30.67 o 
   4   2  19        0.31      -19.14     21.39 o 
   5   2  19      457.11      437.14     19.21 o 
   6   2  19     1622.60     1619.98     34.29 o 
   7   2  19      286.97      328.81     21.60 o 
   8   2  19        0.26      -14.90     18.13 o 
   9   2  19        3.54        8.44     20.46 o 
  10   2  19      141.89      130.57     18.81 o 
  11   2  19       29.99       38.63     18.31 o 
  12   2  19      436.23      429.02     23.85 o 
  13   2  19      195.37      208.71     19.70 o 
  14   2  19       16.55        4.50     15.53 o 
  15   2  19       13.20       16.62     14.35 o 
  16   2  19       36.97       45.38     13.26 o 
  17   2  19       47.03       26.28     14.37 o 
  18   2  19      151.57      220.20     26.51 o 
   1   3  19      177.85      171.46     15.14 o 
   2   3  19       63.72       84.22     17.80 o 
   3   3  19     1279.42     1417.69     42.70 o 
   4   3  19      119.69      107.10     15.38 o 
   5   3  19      128.09      134.50     17.33 o 
   6   3  19      389.93      390.67     21.87 o 
   7   3  19      165.04      167.72     17.27 o 
   8   3  19      183.25      183.62     21.03 o 
   9   3  19        0.03      -19.14     19.14 o 
  10   3  19      335.98      277.61     23.25 o 
  11   3  19       24.95       36.85     20.26 o 
  12   3  19      109.70       80.86     20.49 o 
  13   3  19      816.02      790.06     32.84 o 
  14   3  19       49.39       27.65     20.08 o 
  15   3  19       33.72       46.06     23.91 o 
  16   3  19       33.93       53.12     15.73 o 
  17   3  19       23.82       65.88     12.98 o 
  18   3  19       10.57       25.98     12.41 o 
   0   4  19       64.60       17.04     37.52 o 
   1   4  19        3.74       30.67     30.50 o 
   2   4  19      397.49      371.60     31.25 o 
   3   4  19      131.03      168.93     23.49 o 
   4   4  19       15.46       24.90     21.11 o 
   5   4  19      549.13      553.41     28.48 o 
   6   4  19        7.39       -0.56     17.56 o 
   7   4  19       63.18       65.33     18.12 o 
   8   4  19      464.15      453.93     25.21 o 
   9   4  19       26.97       41.22     18.22 o 
  10   4  19      469.73      494.96     25.37 o 
  11   4  19      544.82      518.77     24.41 o 
  12   4  19      418.72      381.28     26.75 o 
  13   4  19       81.48       54.03     28.53 o 
  14   4  19       33.37       45.25     26.45 o 
  15   4  19       36.57       40.64     22.95 o 
  16   4  19       38.63       43.41     19.40 o 
  17   4  19       48.47       44.99     12.11 o 
   1   5  19       90.89      103.15     22.85 o 
   2   5  19      177.22      171.05     50.23 o 
   3   5  19       75.35       88.25     27.39 o 
   4   5  19      987.79      981.95     33.71 o 
   5   5  19        2.29       30.92     20.61 o 
   6   5  19      439.07      426.59     22.98 o 
   7   5  19       27.15       -8.75     20.08 o 
   8   5  19      218.34      203.70     21.33 o 
   9   5  19        5.79       -8.51     19.29 o 
  10   5  19      210.64      173.41     21.08 o 
  11   5  19      635.82      706.74     40.26 o 
  12   5  19       33.47       47.25     21.42 o 
  13   5  19       45.81       42.49     26.54 o 
  14   5  19      107.88      114.68     26.08 o 
  15   5  19       32.87       22.18     23.20 o 
  16   5  19        0.40        1.57     18.02 o 
  17   5  19       10.75        4.64     11.76 o 
   0   6  19      139.09       84.63     40.43 o 
   1   6  19       55.45       43.80     24.26 o 
   2   6  19      151.96      146.78     29.15 o 
   3   6  19      605.17      536.79     35.97 o 
   4   6  19      140.33      116.51     28.75 o 
   5   6  19      520.01      465.93     27.88 o 
   6   6  19       28.34       13.10     25.97 o 
   7   6  19      119.23      110.45     28.56 o 
   8   6  19      206.78      159.70     20.68 o 
   9   6  19       78.40       78.64     18.48 o 
  10   6  19        2.24      -10.30     21.39 o 
  11   6  19      778.10      700.20     32.30 o 
  12   6  19       44.12       76.80     21.45 o 
  13   6  19       45.85       20.88     22.85 o 
  14   6  19        2.86       11.19     22.03 o 
  15   6  19        0.75        1.53     26.11 o 
  16   6  19       16.85       29.57     22.33 o 
  17   6  19       46.01       37.64     14.65 o 
   1   7  19       12.95        5.34     27.92 o 
   2   7  19       49.73       53.51     25.13 o 
   3   7  19      192.70      166.52     27.82 o 
   4   7  19        0.24       -1.90     29.33 o 
   5   7  19       78.40       70.03     39.68 o 
   6   7  19        1.63      -10.63     26.70 o 
   7   7  19        0.50        9.43     25.92 o 
   8   7  19       84.91       67.44     38.33 o 
   9   7  19      420.73      425.04     36.69 o 
  10   7  19      454.63      449.85     35.60 o 
  11   7  19      279.38      276.13     31.00 o 
  12   7  19        5.84       15.78     22.58 o 
  13   7  19       21.46       34.58     21.45 o 
  14   7  19       36.57       34.32     19.80 o 
  15   7  19        0.06        0.23     23.03 o 
  16   7  19       31.34       48.17     13.16 o 
   0   8  19       62.19       48.59     38.12 o 
   1   8  19      535.92      601.39     37.75 o 
   2   8  19      128.44      111.16     27.44 o 
   3   8  19      837.96      880.36     65.76 o 
   4   8  19      263.57      248.23     31.07 o 
   5   8  19      135.84       63.16     42.90 o 
   6   8  19      193.34      143.75     44.19 o 
   7   8  19        0.04        5.56     26.76 o 
   8   8  19      152.18      164.71     55.59 o 
   9   8  19        6.15       13.51     24.19 o 
  10   8  19      487.28      526.18     34.21 o 
  11   8  19      205.99      234.30     29.27 o 
  12   8  19       12.20       -7.05     20.19 o 
  13   8  19       10.27       10.85     18.25 o 
  14   8  19        2.98       -1.87     16.54 o 
  15   8  19        1.49       10.37     19.51 o 
   1   9  19      103.12      100.57     28.00 o 
   2   9  19      345.14      423.96     35.04 o 
   3   9  19      100.00      115.51     28.64 o 
   4   9  19      626.97      590.30     58.94 o 
   5   9  19      181.21      196.94     50.14 o 
   6   9  19        0.07       -5.92     41.09 o 
   7   9  19       23.58       15.45     27.06 o 
   8   9  19        7.08       13.51     26.57 o 
   9   9  19       12.21      -10.14     29.70 o 
  10   9  19      308.27      349.73     29.31 o 
  11   9  19       30.07       52.95     21.01 o 
  12   9  19        3.97       11.80     18.53 o 
  13   9  19       15.70       16.27     16.29 o 
  14   9  19       85.17       91.41     13.33 o 
   0  10  19      137.71      156.10     36.89 o 
   1  10  19      585.93      612.97     36.98 o 
   2  10  19      193.40      240.32     29.36 o 
   3  10  19       17.30       62.49     37.72 o 
   4  10  19      432.90      524.51     54.16 o 
   5  10  19       79.86       99.38     28.45 o 
   6  10  19      189.63      143.69     27.38 o 
   7  10  19        0.82        5.49     19.14 o 
   8  10  19       78.93       46.73     41.47 o 
   9  10  19       38.21       38.06     35.34 o 
  10  10  19      368.64      414.49     26.15 o 
  11  10  19      151.02      148.43     18.84 o 
  12  10  19        5.41       10.09     15.66 o 
  13  10  19       12.63       -9.79     17.35 o 
   1  11  19       55.36       52.36     20.80 o 
   2  11  19      170.65      144.19     29.27 o 
   3  11  19      255.98      283.92     24.97 o 
   4  11  19        1.38       -0.09     20.15 o 
   5  11  19       13.78       12.82     19.10 o 
   6  11  19       14.09       11.03     17.88 o 
   7  11  19        7.90        0.20     17.02 o 
   8  11  19        6.03        7.90     33.04 o 
   9  11  19      173.29      193.28     37.15 o 
  10  11  19        0.00        9.13     26.30 o 
  11  11  19      115.34      111.54     26.75 o 
  12  11  19        2.68       13.46     16.19 o 
   0  12  19      288.73      320.87     46.17 o 
   1  12  19       19.13       28.73     20.10 o 
   2  12  19      216.02      211.18     21.92 o 
   3  12  19      208.19      246.59     21.98 o 
   4  12  19        4.38       -7.72     17.58 o 
   5  12  19        5.40        8.28     17.47 o 
   6  12  19        2.79        6.84     15.34 o 
   7  12  19        2.31        1.04     18.71 o 
   8  12  19        7.91       -4.35     27.43 o 
   9  12  19       82.96      101.50     26.36 o 
  10  12  19       60.60       79.02     21.00 o 
   1  13  19       47.66       58.59     23.28 o 
   2  13  19       50.48       23.64     16.89 o 
   3  13  19      351.14      378.85     26.15 o 
   4  13  19       27.14       46.21     14.87 o 
   5  13  19       10.62       13.71     13.39 o 
   6  13  19       42.53       31.23     12.75 o 
   7  13  19       42.59       49.99     22.86 o 
   8  13  19       23.46       23.00     18.93 o 
   0  14  19      129.19      214.53     28.99 o 
   1  14  19        1.20        8.84     17.21 o 
   2  14  19       19.87       18.80     25.77 o 
   3  14  19       14.49        0.88     14.52 o 
   4  14  19       20.11       14.92     12.74 o 
   0   0  20     2275.80     2464.87     79.56 o 
   1   0  20       10.03       14.20     25.61 o 
   2   0  20     1427.72     1580.00     43.47 o 
   3   0  20     1746.61     1797.65     96.52 o 
   4   0  20     1753.22     1796.89     39.59 o 
   5   0  20      247.31      295.78     29.88 o 
   6   0  20        5.86       -7.84     33.68 o 
   7   0  20       32.24       47.50     27.07 o 
   8   0  20      166.18      148.31     27.22 o 
   9   0  20       22.80       22.70     24.71 o 
  10   0  20       76.69       47.26     25.37 o 
  11   0  20      269.04      249.12     30.92 o 
  12   0  20      491.21      413.53     50.54 o 
  13   0  20        5.01        0.86     22.97 o 
  14   0  20       19.85       -3.51     23.82 o 
  15   0  20        5.98       -1.72     19.56 o 
  16   0  20       49.70       64.48     17.97 o 
  17   0  20        3.31       -0.16     14.19 o 
   1   1  20      126.96      137.54     17.36 o 
   2   1  20       13.10       15.80     14.82 o 
   3   1  20      640.53      605.61     28.06 o 
   4   1  20     2028.30     2015.44     49.56 o 
   5   1  20        2.88       -7.55     16.98 o 
   6   1  20        7.65       30.12     19.39 o 
   7   1  20      458.43      474.27     24.58 o 
   8   1  20      137.95      129.15     18.20 o 
   9   1  20        4.22       -3.35     18.68 o 
  10   1  20       36.18       16.92     18.84 o 
  11   1  20      372.69      320.80     22.54 o 
  12   1  20      103.76       76.66     18.52 o 
  13   1  20        1.81       16.52     16.62 o 
  14   1  20        0.61        3.44     16.01 o 
  15   1  20       42.45       43.11     15.34 o 
  16   1  20        2.83        9.04     12.36 o 
  17   1  20       54.68       85.87     17.76 o 
  18   1  20        0.31       -9.14     17.34 o 
   0   2  20      331.18      390.76     29.86 o 
   1   2  20     1279.94     1262.59     31.37 o 
   2   2  20     1785.26     1852.13     34.48 o 
   3   2  20      153.86      147.48     18.01 o 
   4   2  20      382.26      350.51     25.41 o 
   5   2  20        6.88        8.51     17.86 o 
   6   2  20        0.78        2.10     16.74 o 
   7   2  20      877.29      830.45     28.46 o 
   8   2  20      313.02      322.97     22.25 o 
   9   2  20       63.15       24.11     23.43 o 
  10   2  20       73.01       30.19     23.63 o 
  11   2  20      292.28      260.90     31.58 o 
  12   2  20      200.91      224.16     20.11 o 
  13   2  20      329.55      303.68     23.23 o 
  14   2  20        0.94       -4.87     15.80 o 
  15   2  20       93.14      101.87     14.89 o 
  16   2  20       22.60       39.72     12.67 o 
  17   2  20        3.06       21.30     14.87 o 
   1   3  20       17.25       29.08     19.57 o 
   2   3  20      958.90      935.07     33.01 o 
   3   3  20      619.97      595.45     28.74 o 
   4   3  20     1222.55     1370.95     38.80 o 
   5   3  20       41.85       40.31     17.78 o 
   6   3  20      126.41      150.29     19.55 o 
   7   3  20       69.76       62.60     18.67 o 
   8   3  20        3.84      -17.35     19.14 o 
   9   3  20       81.52       66.67     19.07 o 
  10   3  20       73.42       67.05     19.52 o 
  11   3  20       20.21       24.83     21.02 o 
  12   3  20      107.54       91.24     22.01 o 
  13   3  20      219.50      235.48     33.47 o 
  14   3  20      184.29      143.12     20.43 o 
  15   3  20        1.01        9.07     21.99 o 
  16   3  20       65.63       65.81     14.93 o 
  17   3  20       14.18       19.10     15.31 o 
   0   4  20       13.51       38.09     32.20 o 
   1   4  20      169.16      170.64     29.43 o 
   2   4  20       46.01       51.90     24.07 o 
   3   4  20     1613.04     1679.36     42.49 o 
   4   4  20      648.01      588.99     31.87 o 
   5   4  20       31.83        8.20     21.14 o 
   6   4  20      111.05       99.35     18.33 o 
   7   4  20      105.31      135.32     22.80 o 
   8   4  20       14.17       -1.50     17.29 o 
   9   4  20      201.23      219.92     21.26 o 
  10   4  20       83.97       74.95     18.54 o 
  11   4  20       15.12       25.58     18.70 o 
  12   4  20        0.21        6.38     19.72 o 
  13   4  20        1.34       15.39     20.47 o 
  14   4  20        0.27        6.28     26.11 o 
  15   4  20        0.05       17.18     21.96 o 
  16   4  20        1.33        5.76     13.32 o 
  17   4  20        1.42       13.68     11.82 o 
   1   5  20      447.70      390.39     63.96 o 
   2   5  20        5.75       12.86     24.74 o 
   3   5  20     2969.69     2875.34     66.31 o 
   4   5  20       29.31       20.54     22.09 o 
   5   5  20      465.36      510.97     28.16 o 
   6   5  20       54.27       63.52     19.67 o 
   7   5  20        0.96       -6.49     18.99 o 
   8   5  20      166.38      163.69     19.65 o 
   9   5  20      255.77      229.37     21.96 o 
  10   5  20      688.08      637.58     32.10 o 
  11   5  20      193.71      160.06     18.82 o 
  12   5  20      129.27      131.38     21.73 o 
  13   5  20       10.23       13.35     26.81 o 
  14   5  20      105.90      111.40     25.98 o 
  15   5  20        6.59       10.12     21.06 o 
  16   5  20       14.02       16.89     14.53 o 
  17   5  20       31.12       34.55     16.38 o 
   0   6  20      303.26      239.47     45.25 o 
   1   6  20       13.82       -3.46     33.76 o 
   2   6  20        1.52       -6.65     25.33 o 
   3   6  20      561.80      488.02     51.66 o 
   4   6  20      497.65      509.54     35.77 o 
   5   6  20      126.83      135.80     22.66 o 
   6   6  20        1.70      -14.25     19.99 o 
   7   6  20        0.01      -29.65     29.65 o 
   8   6  20       20.75        2.15     21.06 o 
   9   6  20       50.92       36.95     22.85 o 
  10   6  20       96.77       76.93     27.64 o 
  11   6  20       96.60      129.54     22.34 o 
  12   6  20        0.01        2.79     21.64 o 
  13   6  20      133.31      130.87     22.06 o 
  14   6  20       11.88        9.90     29.24 o 
  15   6  20        3.95        9.86     23.61 o 
  16   6  20       98.72      107.28     14.55 o 
   1   7  20       96.52      111.88     28.62 o 
   2   7  20       61.66       52.79     24.46 o 
   3   7  20       17.45       12.61     24.18 o 
   4   7  20        5.63        8.11     28.24 o 
   5   7  20      122.57      130.23     27.47 o 
   6   7  20        0.05       -4.06     28.99 o 
   7   7  20       47.72       73.34     22.05 o 
   8   7  20       11.16       -2.79     22.07 o 
   9   7  20      422.43      440.21     34.48 o 
  10   7  20      177.11      189.88     29.30 o 
  11   7  20       10.07       34.55     24.62 o 
  12   7  20       52.10       26.66     21.70 o 
  13   7  20      397.43      411.43     26.99 o 
  14   7  20       17.92        0.67     25.98 o 
  15   7  20       52.62       47.75     22.57 o 
  16   7  20       68.67       55.88     10.47 o 
   0   8  20      261.52      251.66     46.39 o 
   1   8  20       29.50       19.56     26.80 o 
   2   8  20      368.56      367.97     34.81 o 
   3   8  20       30.32       35.73     26.79 o 
   4   8  20     1438.92     1558.50    146.59 o 
   5   8  20       81.92      122.65     48.39 o 
   6   8  20        2.54       48.37     37.58 o 
   7   8  20        4.08       38.26     27.12 o 
   8   8  20      172.02      160.29     29.48 o 
   9   8  20      200.64      214.20     38.20 o 
  10   8  20        0.56       -6.07     24.38 o 
  11   8  20       23.20       14.69     22.22 o 
  12   8  20        0.88       27.43     22.02 o 
  13   8  20       57.55       37.16     17.35 o 
  14   8  20       70.49       46.38     21.79 o 
  15   8  20       17.10       14.18     14.07 o 
   1   9  20       48.17       41.27     25.36 o 
   2   9  20      469.20      520.25     58.87 o 
   3   9  20       70.27       58.74     28.13 o 
   4   9  20       70.00       79.66     42.97 o 
   5   9  20        6.20       -0.92     42.63 o 
   6   9  20       24.97       22.88     38.39 o 
   7   9  20       12.96       14.50     25.61 o 
   8   9  20        0.49       26.30     24.51 o 
   9   9  20       33.30       28.86     23.35 o 
  10   9  20      293.36      321.33     27.02 o 
  11   9  20       22.90       32.18     18.55 o 
  12   9  20      128.72      137.08     18.84 o 
  13   9  20       97.36       93.41     15.11 o 
   0  10  20       16.23      -17.25     32.28 o 
   1  10  20       19.65       21.36     27.21 o 
   2  10  20        0.02       22.30     24.69 o 
   3  10  20      124.97      136.68     42.71 o 
   4  10  20       47.82       50.20     42.97 o 
   5  10  20       83.43       78.67     26.74 o 
   6  10  20        0.00        0.80     24.21 o 
   7  10  20       12.57       25.26     18.46 o 
   8  10  20       15.34       27.39     38.10 o 
   9  10  20      132.58      131.92     38.93 o 
  10  10  20       19.43       22.47     32.24 o 
  11  10  20      107.01      105.86     17.39 o 
  12  10  20        1.03      -15.35     19.67 o 
   1  11  20       18.24       19.49     17.51 o 
   2  11  20      128.35      178.08     23.53 o 
   3  11  20        5.05        4.96     20.61 o 
   4  11  20        0.02        3.53     19.21 o 
   5  11  20       62.48       45.65     19.11 o 
   6  11  20      135.97      157.36     18.86 o 
   7  11  20        1.43        0.53     16.22 o 
   8  11  20        9.79       20.32     32.28 o 
   9  11  20      126.85      150.66     33.76 o 
  10  11  20       84.58       83.64     26.86 o 
  11  11  20       13.90       14.69     21.16 o 
   0  12  20       70.24       73.15     36.74 o 
   1  12  20      191.80      224.32     25.66 o 
   2  12  20       22.14       47.12     18.88 o 
   3  12  20      607.42      636.11     26.08 o 
   4  12  20      131.76      166.18     19.22 o 
   5  12  20      188.59      185.52     18.33 o 
   6  12  20        5.37       10.34     14.67 o 
   7  12  20       15.62       10.73     26.14 o 
   8  12  20      116.73      153.94     26.88 o 
   9  12  20       49.43       50.29     20.75 o 
  10  12  20       40.55       55.19     17.09 o 
   1  13  20        9.26       -0.91     20.71 o 
   2  13  20       13.27       17.28     19.78 o 
   3  13  20      223.42      245.63     16.54 o 
   4  13  20       29.46       15.82     13.07 o 
   5  13  20       80.00       98.77     13.34 o 
   6  13  20        1.18        0.65     18.93 o 
   7  13  20       10.83       31.87     15.76 o 
   0  14  20       48.30       67.31     22.13 o 
   1  14  20       32.93       62.18     15.39 o 
   2  14  20       10.17       15.86     13.10 o 
   3  14  20        3.22       18.63     13.35 o 
   1   1  21      107.78      105.98     16.92 o 
   2   1  21     1424.12     1338.31     31.17 o 
   3   1  21        4.66       24.93     17.10 o 
   4   1  21      618.35      574.73     24.16 o 
   5   1  21       13.80       11.94     16.00 o 
   6   1  21       87.11       97.69     20.72 o 
   7   1  21      142.88      151.49     19.82 o 
   8   1  21       18.74        5.16     17.23 o 
   9   1  21       40.04       27.61     17.99 o 
  10   1  21       89.12      108.36     18.49 o 
  11   1  21      328.82      274.27     21.36 o 
  12   1  21      346.45      332.46     21.53 o 
  13   1  21      200.00      182.06     19.99 o 
  14   1  21       14.33       -4.36     14.77 o 
  15   1  21       14.38       28.51     13.41 o 
  16   1  21       39.76       49.00     11.48 o 
  17   1  21       11.64        8.75     12.84 o 
   0   2  21        9.53       20.94     23.03 o 
   1   2  21      257.62      286.95     19.89 o 
   2   2  21        1.22       18.50     17.83 o 
   3   2  21     1141.25     1150.88     30.48 o 
   4   2  21      407.29      365.27     25.47 o 
   5   2  21       27.93       21.81     20.38 o 
   6   2  21       90.83       79.63     16.35 o 
   7   2  21      942.44      936.18     30.43 o 
   8   2  21        2.93        0.57     19.17 o 
   9   2  21       99.86       95.65     24.10 o 
  10   2  21       20.95       18.84     22.33 o 
  11   2  21       96.76       76.97     22.82 o 
  12   2  21      355.53      367.94     23.67 o 
  13   2  21       18.67        5.93     16.39 o 
  14   2  21       81.95       93.86     22.57 o 
  15   2  21        0.53       18.11     13.58 o 
  16   2  21       14.72        1.88     16.47 o 
  17   2  21       10.53       19.41     16.94 o 
   1   3  21      128.21       86.58     23.03 o 
   2   3  21      147.12      122.91     22.98 o 
   3   3  21       19.12       25.02     21.51 o 
   4   3  21      358.85      320.76     26.94 o 
   5   3  21     1975.73     1891.68     51.91 o 
   6   3  21       13.53       -8.31     20.19 o 
   7   3  21      698.92      637.25     27.66 o 
   8   3  21        0.89       19.16     18.48 o 
   9   3  21        4.72        4.38     18.25 o 
  10   3  21      115.62      123.10     19.56 o 
  11   3  21      102.08      129.30     24.38 o 
  12   3  21        0.03      -10.26     19.83 o 
  13   3  21       92.41       94.58     20.75 o 
  14   3  21        6.81       10.78     16.91 o 
  15   3  21       41.08       29.52     20.54 o 
  16   3  21       37.98       34.00     12.99 o 
  17   3  21        8.95        1.94     15.64 o 
   0   4  21      339.98      425.42     47.60 o 
   1   4  21      477.05      480.74     35.01 o 
   2   4  21       54.48       40.04     20.19 o 
   3   4  21     1546.13     1475.37     40.87 o 
   4   4  21      304.97      322.03     27.53 o 
   5   4  21      732.37      658.69     30.94 o 
   6   4  21      168.50      138.58     21.48 o 
   7   4  21        0.03       -1.91     18.67 o 
   8   4  21      714.71      724.58     28.62 o 
   9   4  21       18.79       24.70     18.47 o 
  10   4  21       33.79       33.85     17.56 o 
  11   4  21      155.55      215.41     20.66 o 
  12   4  21       15.99        2.76     19.40 o 
  13   4  21       95.45       86.88     19.69 o 
  14   4  21        1.16       11.59     24.31 o 
  15   4  21       35.25       56.12     28.31 o 
  16   4  21       34.42       32.97     15.27 o 
  17   4  21      133.35      132.43     17.04 o 
   1   5  21      120.61       91.60     25.57 o 
   2   5  21     1106.49     1112.53     46.94 o 
   3   5  21      854.76      902.11     43.69 o 
   4   5  21     1184.21     1081.80     49.24 o 
   5   5  21      650.27      621.09     45.87 o 
   6   5  21       55.40       37.79     20.88 o 
   7   5  21       15.97        0.10     20.60 o 
   8   5  21        0.57      -21.45     21.45 o 
   9   5  21       66.16       64.65     18.43 o 
  10   5  21       17.04       26.57     17.21 o 
  11   5  21       16.14       21.84     17.07 o 
  12   5  21       18.19        4.54     19.50 o 
  13   5  21        0.39       12.93     24.41 o 
  14   5  21      122.31      101.16     33.07 o 
  15   5  21       15.93       29.34     26.54 o 
  16   5  21        0.07       -4.64     12.59 o 
   0   6  21      112.36      137.19     34.96 o 
   1   6  21        1.98       -9.17     26.71 o 
   2   6  21      155.00      153.93     29.49 o 
   3   6  21        0.69        9.16     37.43 o 
   4   6  21     1215.66     1345.43     90.72 o 
   5   6  21        4.54        6.38     21.92 o 
   6   6  21       65.37       62.38     20.95 o 
   7   6  21      206.20      216.71     24.53 o 
   8   6  21       22.87       29.67     21.07 o 
   9   6  21      385.62      409.26     27.23 o 
  10   6  21       23.23       26.59     19.34 o 
  11   6  21      214.22      207.55     27.30 o 
  12   6  21       61.63       43.42     21.03 o 
  13   6  21      132.79      129.64     20.42 o 
  14   6  21       90.80       58.67     27.47 o 
  15   6  21        0.41       -9.12     20.65 o 
  16   6  21        6.44       26.38     16.39 o 
   1   7  21       79.37      104.68     25.57 o 
   2   7  21     1032.75     1098.02     52.07 o 
   3   7  21        0.00       19.11     24.87 o 
   4   7  21      616.73      673.86     65.24 o 
   5   7  21       23.86       26.91     32.24 o 
   6   7  21      309.63      367.87     49.93 o 
   7   7  21       30.22       20.47     21.39 o 
   8   7  21       12.69        1.44     20.55 o 
   9   7  21      448.08      407.41     33.72 o 
  10   7  21        7.52        4.29     23.66 o 
  11   7  21      222.89      218.22     26.43 o 
  12   7  21       33.34       35.24     21.05 o 
  13   7  21       37.51       14.66     17.60 o 
  14   7  21        1.06      -23.06     23.06 o 
  15   7  21       26.97       36.91     17.91 o 
   0   8  21        8.69       28.24     38.62 o 
   1   8  21       69.62       56.84     28.15 o 
   2   8  21      570.79      597.56     38.17 o 
   3   8  21      448.28      455.21     36.68 o 
   4   8  21       15.17       16.33     26.47 o 
   5   8  21       21.90       24.89     39.39 o 
   6   8  21      101.94      115.41     41.25 o 
   7   8  21        5.27       -8.33     19.89 o 
   8   8  21        0.04       21.03     23.46 o 
   9   8  21        8.96       21.79     22.66 o 
  10   8  21        4.66       11.31     22.14 o 
  11   8  21        2.07        0.54     19.52 o 
  12   8  21        9.40       -9.57     17.01 o 
  13   8  21        2.93        0.82     14.57 o 
  14   8  21        5.75       -1.75     16.07 o 
   1   9  21      190.22      240.53     30.42 o 
   2   9  21      215.83      225.22     30.98 o 
   3   9  21      857.39      961.71     44.17 o 
   4   9  21       76.69      125.72     43.74 o 
   5   9  21      593.46      587.81     56.92 o 
   6   9  21        7.74       15.90     24.78 o 
   7   9  21       27.48       12.69     24.52 o 
   8   9  21       24.06       39.06     37.66 o 
   9   9  21       33.14       23.82     21.46 o 
  10   9  21        5.54       18.29     19.39 o 
  11   9  21      318.65      323.57     22.43 o 
  12   9  21       27.22       43.79     15.90 o 
  13   9  21        0.00        1.58     16.52 o 
   0  10  21      156.48      189.13     39.13 o 
   1  10  21      449.09      480.69     36.02 o 
   2  10  21       18.25       23.97     23.63 o 
   3  10  21      133.24      182.95     42.47 o 
   4  10  21        0.06       -2.54     26.28 o 
   5  10  21       45.93       30.65     23.42 o 
   6  10  21        0.00        3.97     22.51 o 
   7  10  21      283.43      274.32     20.50 o 
   8  10  21        1.77       -2.89     31.06 o 
   9  10  21        0.46       17.52     29.62 o 
  10  10  21        2.09       -0.17     26.87 o 
  11  10  21       25.86        9.63     20.80 o 
  12  10  21       58.79       61.57     17.57 o 
   1  11  21       40.81       55.88     16.41 o 
   2  11  21       90.51       88.25     21.10 o 
   3  11  21       22.30       34.93     19.29 o 
   4  11  21        1.60       10.24     19.17 o 
   5  11  21      149.19      174.78     20.70 o 
   6  11  21        2.27       19.91     15.34 o 
   7  11  21        1.66       -8.73     15.54 o 
   8  11  21        2.62        2.60     27.74 o 
   9  11  21       10.11       20.83     24.39 o 
  10  11  21       47.97       48.14     20.99 o 
  11  11  21       28.47       36.92     15.54 o 
   0  12  21       27.47       41.51     34.37 o 
   1  12  21       29.44       22.23     16.83 o 
   2  12  21      177.83      171.30     22.21 o 
   3  12  21       22.74       33.77     16.13 o 
   4  12  21      123.77      124.43     17.18 o 
   5  12  21       23.95       18.30     14.38 o 
   6  12  21       36.74        6.03     13.25 o 
   7  12  21        0.11        9.99     22.02 o 
   8  12  21      122.17      120.67     22.93 o 
   9  12  21       27.70       15.52     16.96 o 
   1  13  21        0.17       10.73     17.78 o 
   2  13  21       41.04       47.97     18.13 o 
   3  13  21        2.19        0.14     12.48 o 
   4  13  21      182.04      199.62     13.02 o 
   5  13  21       71.01       74.33     14.93 o 
   0  14  21        9.89        7.06     16.21 o 
   1  14  21        3.31        4.94     11.43 o 
   0   0  22     2196.22     2050.91     74.75 o 
   1   0  22      121.31      103.70     21.79 o 
   2   0  22      245.98      211.65     26.64 o 
   3   0  22     1027.17     1006.73     41.67 o 
   4   0  22     1024.05      936.46     55.15 o 
   5   0  22      245.54      229.22     30.14 o 
   6   0  22       57.20       56.87     21.14 o 
   7   0  22      329.31      314.82     48.28 o 
   8   0  22       23.34       21.65     39.20 o 
   9   0  22      101.86      103.98     40.56 o 
  10   0  22       62.57       57.68     32.05 o 
  11   0  22       68.20       56.92     25.45 o 
  12   0  22      432.29      492.15     34.15 o 
  13   0  22       11.06        4.33     23.24 o 
  14   0  22       63.32       65.42     20.51 o 
  15   0  22       27.47       62.43     17.41 o 
  16   0  22        6.96       -3.73     18.60 o 
   1   1  22       10.11       -7.14     19.33 o 
   2   1  22      655.53      696.04     26.05 o 
   3   1  22     2947.73     2831.37     44.97 o 
   4   1  22       42.20       35.38     18.23 o 
   5   1  22      743.27      708.92     24.39 o 
   6   1  22       11.98       25.58     18.25 o 
   7   1  22       45.50       66.74     18.81 o 
   8   1  22        0.65        2.46     19.98 o 
   9   1  22      853.44      859.66     46.85 o 
  10   1  22       55.88       55.84     18.03 o 
  11   1  22      690.02      670.09     26.34 o 
  12   1  22      182.42      196.81     19.28 o 
  13   1  22       24.87       36.57     16.09 o 
  14   1  22        6.59       17.67     14.38 o 
  15   1  22        7.09       10.46     12.07 o 
  16   1  22       37.24       41.74     14.08 o 
   0   2  22       55.20       40.80     22.41 o 
   1   2  22       25.94       30.65     16.29 o 
   2   2  22      288.30      295.60     20.59 o 
   3   2  22     1202.45     1213.80     34.50 o 
   4   2  22     1623.33     1340.95     49.87 o 
   5   2  22      133.35      159.05     24.43 o 
   6   2  22     1623.95     1424.50     53.29 o 
   7   2  22      256.49      225.18     22.16 o 
   8   2  22       26.99       16.18     18.51 o 
   9   2  22      285.09      243.38     28.93 o 
  10   2  22      875.98      874.62     34.57 o 
  11   2  22      112.76      131.90     24.02 o 
  12   2  22      910.92      767.77     33.04 o 
  13   2  22      134.25      129.08     21.20 o 
  14   2  22      141.78      170.50     19.14 o 
  15   2  22       34.67       11.70     16.90 o 
  16   2  22        0.09        0.98     20.02 o 
   1   3  22      251.95      223.78     23.81 o 
   2   3  22     1665.05     1606.60     42.35 o 
   3   3  22     1283.82     1281.38     39.87 o 
   4   3  22     1411.08     1303.75     39.38 o 
   5   3  22      139.87      122.84     24.37 o 
   6   3  22       66.69       71.76     20.83 o 
   7   3  22      185.32      179.14     24.84 o 
   8   3  22        5.71        8.82     18.90 o 
   9   3  22       22.40       15.57     18.55 o 
  10   3  22       22.66       36.61     18.51 o 
  11   3  22       30.27       36.33     21.49 o 
  12   3  22      134.98      120.65     22.75 o 
  13   3  22       97.32       81.46     18.96 o 
  14   3  22       11.83        0.84     16.19 o 
  15   3  22        9.20       18.52     25.49 o 
  16   3  22        7.80        6.95     20.37 o 
   0   4  22      183.58      162.06     41.08 o 
   1   4  22       58.74       68.28     23.95 o 
   2   4  22     2090.47     2102.02     55.33 o 
   3   4  22       21.48       14.03     20.67 o 
   4   4  22      326.62      297.43     25.98 o 
   5   4  22     1114.65     1054.02     36.34 o 
   6   4  22       68.14       54.80     22.18 o 
   7   4  22       32.86       36.63     21.45 o 
   8   4  22       25.78       11.54     22.65 o 
   9   4  22       21.85       29.56     18.85 o 
  10   4  22       59.27       62.90     17.62 o 
  11   4  22       12.09       20.69     17.14 o 
  12   4  22        9.96       15.39     19.85 o 
  13   4  22        3.45       -1.92     18.25 o 
  14   4  22        0.22       13.94     30.58 o 
  15   4  22       14.34       24.10     26.05 o 
  16   4  22        8.07       -3.89     18.20 o 
   1   5  22       22.17        2.17     26.79 o 
   2   5  22      811.79      782.36     41.26 o 
   3   5  22      232.16      226.37     31.19 o 
   4   5  22      489.96      470.11     33.03 o 
   5   5  22     1407.03     1585.11     51.21 o 
   6   5  22      416.25      427.70     28.25 o 
   7   5  22       71.73       72.59     22.03 o 
   8   5  22       99.13       88.03     23.51 o 
   9   5  22       68.10       40.74     20.58 o 
  10   5  22       28.89       28.16     18.57 o 
  11   5  22       36.42       40.97     18.21 o 
  12   5  22      277.61      259.43     24.21 o 
  13   5  22      141.60      115.07     31.20 o 
  14   5  22      393.75      314.61     35.10 o 
  15   5  22       48.22       65.78     23.79 o 
  16   5  22       41.37       71.96     17.13 o 
   0   6  22        6.65       10.99     36.86 o 
   1   6  22       30.82       13.01     26.39 o 
   2   6  22      102.40       96.85     25.74 o 
   3   6  22      176.25      163.71     30.40 o 
   4   6  22       22.68       37.10     24.01 o 
   5   6  22       19.22       -0.50     20.30 o 
   6   6  22       60.80       35.68     35.43 o 
   7   6  22        1.92      -17.80     20.91 o 
   8   6  22      277.45      249.42     25.24 o 
   9   6  22       39.38       30.76     20.06 o 
  10   6  22       27.74       33.70     18.19 o 
  11   6  22       37.03       27.62     21.37 o 
  12   6  22       31.36       37.69     19.50 o 
  13   6  22       15.56       24.01     27.23 o 
  14   6  22       11.08       27.07     24.89 o 
  15   6  22        0.18       -1.69     18.03 o 
   1   7  22        0.72       12.74     25.97 o 
   2   7  22        6.83        5.25     24.61 o 
   3   7  22        0.00       10.46     25.18 o 
   4   7  22      935.43     1049.78     57.13 o 
   5   7  22       45.88       59.53     26.11 o 
   6   7  22      210.67      227.11     30.82 o 
   7   7  22        0.50        9.09     19.35 o 
   8   7  22       17.67        9.65     18.84 o 
   9   7  22      101.03      100.34     24.04 o 
  10   7  22       68.18       65.09     23.74 o 
  11   7  22       26.24       28.94     21.25 o 
  12   7  22      162.71      156.35     20.78 o 
  13   7  22      139.29      139.48     20.45 o 
  14   7  22        0.10      -20.01     20.01 o 
   0   8  22      277.39      220.56     38.84 o 
   1   8  22       15.21        5.46     49.94 o 
   2   8  22        1.41        3.75     25.62 o 
   3   8  22      432.32      500.60     36.60 o 
   4   8  22        9.40      -17.31     26.97 o 
   5   8  22      239.45      242.18     48.16 o 
   6   8  22        2.96       -1.04     26.27 o 
   7   8  22      171.31      184.21     22.01 o 
   8   8  22        4.44        2.83     24.11 o 
   9   8  22       38.26       59.18     22.04 o 
  10   8  22       83.85       90.13     21.83 o 
  11   8  22       59.61       48.81     19.13 o 
  12   8  22        6.08       40.43     15.58 o 
  13   8  22       32.15        6.16     12.65 o 
   1   9  22       46.90       45.25     26.03 o 
   2   9  22      167.05      153.05     28.45 o 
   3   9  22      476.89      486.29     34.20 o 
   4   9  22      535.56      540.13     53.64 o 
   5   9  22        5.86      -19.47     35.88 o 
   6   9  22       14.04       61.14     25.04 o 
   7   9  22        0.04       -3.07     23.33 o 
   8   9  22       39.51        3.78     22.99 o 
   9   9  22        0.01       11.44     32.16 o 
  10   9  22       50.36       42.16     17.45 o 
  11   9  22       54.22       46.24     18.45 o 
  12   9  22       35.89       33.35     18.35 o 
   0  10  22      335.73      372.60     41.28 o 
   1  10  22       26.37        4.79     22.09 o 
   2  10  22        5.62        5.37     23.32 o 
   3  10  22      210.49      196.93     42.38 o 
   4  10  22        1.15        3.93     23.08 o 
   5  10  22        4.04        8.02     22.87 o 
   6  10  22        0.22       -3.25     17.51 o 
   7  10  22        3.95      -13.49     16.56 o 
   8  10  22      118.78      108.27     33.31 o 
   9  10  22        4.27       10.46     26.22 o 
  10  10  22        0.41        3.95     23.87 o 
  11  10  22        4.66       -2.37     19.20 o 
   1  11  22      120.45      149.38     16.29 o 
   2  11  22        0.01        4.67     18.87 o 
   3  11  22       75.61      109.95     20.45 o 
   4  11  22        8.82       17.55     17.79 o 
   5  11  22        6.72       12.70     15.58 o 
   6  11  22       32.19       39.63     15.19 o 
   7  11  22      186.44      106.33    125.93 o 
   8  11  22        4.03       23.01     25.34 o 
   9  11  22       11.15       16.33     22.24 o 
  10  11  22        0.22        5.14     16.39 o 
   0  12  22       93.94      150.97     34.00 o 
   1  12  22       13.50       27.90     15.75 o 
   2  12  22      191.73      221.06     22.62 o 
   3  12  22      207.50      221.77     17.75 o 
   4  12  22      179.64      210.56     20.73 o 
   5  12  22      123.96      126.50     15.60 o 
   6  12  22       31.69       35.63     14.20 o 
   7  12  22        0.00      -10.95     19.28 o 
   8  12  22       36.09       37.01     16.06 o 
   1  13  22        0.87       -0.71     15.71 o 
   2  13  22       28.29       26.42     14.49 o 
   3  13  22      126.34      142.64     15.51 o 
   1   1  23      229.00      199.85     19.35 o 
   2   1  23       40.09       50.31     17.49 o 
   3   1  23     1431.87     1277.78     33.52 o 
   4   1  23     1494.07     1323.01     33.15 o 
   5   1  23      212.18      236.57     21.22 o 
   6   1  23     1389.64     1307.74     60.64 o 
   7   1  23       25.13       17.02     22.94 o 
   8   1  23       75.78       96.52     22.41 o 
   9   1  23      142.15      143.35     26.50 o 
  10   1  23        2.95       21.07     17.87 o 
  11   1  23       13.09       15.64     17.16 o 
  12   1  23       91.96       71.39     16.30 o 
  13   1  23       73.80       99.71     15.99 o 
  14   1  23       20.42       34.02     15.41 o 
  15   1  23       11.04       18.32     14.83 o 
  16   1  23       20.51       -8.95     16.90 o 
   0   2  23     1701.49     1621.84     41.90 o 
   1   2  23       78.90       53.56     18.96 o 
   2   2  23      436.95      384.67     23.15 o 
   3   2  23       30.84       35.35     18.41 o 
   4   2  23      377.54      418.40     23.00 o 
   5   2  23      876.63      904.27     51.59 o 
   6   2  23      188.64      201.79     24.03 o 
   7   2  23      133.53      110.18     22.43 o 
   8   2  23        4.46       20.57     21.35 o 
   9   2  23       78.99       39.31     21.31 o 
  10   2  23        0.59        6.94     20.78 o 
  11   2  23      147.22      143.38     22.48 o 
  12   2  23       21.15       53.29     20.00 o 
  13   2  23       17.53       16.95     17.95 o 
  14   2  23       23.94       21.31     17.54 o 
  15   2  23        1.12        8.88     14.92 o 
  16   2  23        7.11        9.49     16.24 o 
   1   3  23     2267.94     2168.50     60.08 o 
   2   3  23      213.59      178.62     24.86 o 
   3   3  23       23.70        5.69     21.59 o 
   4   3  23      237.39      194.17     23.42 o 
   5   3  23       48.16       18.75     22.13 o 
   6   3  23     1309.65     1228.01     41.20 o 
   7   3  23      529.74      394.08     28.66 o 
   8   3  23       38.16       39.66     20.40 o 
   9   3  23       48.19       53.53     21.31 o 
  10   3  23      157.40      169.41     18.72 o 
  11   3  23      108.63      115.44     21.80 o 
  12   3  23        6.36       24.45     23.40 o 
  13   3  23        9.53        7.17     19.03 o 
  14   3  23      156.00      116.23     55.55 o 
  15   3  23      244.00      263.61     27.95 o 
  16   3  23       11.91       13.75     15.40 o 
   0   4  23        0.35       19.92     34.96 o 
   1   4  23      250.98      239.55     33.10 o 
   2   4  23     2550.66     2295.91     81.35 o 
   3   4  23        9.99        0.12     19.58 o 
   4   4  23     4169.77     4088.67     63.92 o 
   5   4  23      236.18      225.69     23.77 o 
   6   4  23        6.05        5.73     20.42 o 
   7   4  23       18.35       12.66     22.11 o 
   8   4  23        5.75       16.99     20.76 o 
   9   4  23       13.69        6.75     18.97 o 
  10   4  23       13.09        7.61     18.92 o 
  11   4  23       53.02       49.71     18.12 o 
  12   4  23       25.69       27.98     21.02 o 
  13   4  23       15.90        9.86     18.37 o 
  14   4  23       77.58       64.12     26.58 o 
  15   4  23        0.93        5.87     13.93 o 
  16   4  23       14.91       13.26     14.71 o 
   1   5  23      130.64      143.56     26.69 o 
   2   5  23      273.83      260.47     31.20 o 
   3   5  23      231.78      253.94     32.19 o 
   4   5  23       11.27       15.11     21.66 o 
   5   5  23        0.41       -6.97     20.84 o 
   6   5  23        6.76       24.06     21.50 o 
   7   5  23      397.77      339.80     27.32 o 
   8   5  23      124.40      121.88     22.58 o 
   9   5  23      135.17      107.08     20.23 o 
  10   5  23       10.76       17.99     17.78 o 
  11   5  23        5.11       -1.97     16.69 o 
  12   5  23        1.34       -2.57     28.83 o 
  13   5  23       50.08       56.77     30.69 o 
  14   5  23        5.87       11.22     22.68 o 
  15   5  23       94.24       78.72     19.42 o 
   0   6  23      104.43      121.23     46.61 o 
   1   6  23      134.47       98.78     28.17 o 
   2   6  23        3.46       -5.98     25.65 o 
   3   6  23       52.18       35.73     26.18 o 
   4   6  23        1.49       -4.28     25.22 o 
   5   6  23       73.16       99.58     21.10 o 
   6   6  23      248.49      284.41     39.02 o 
   7   6  23       57.18       76.00     21.51 o 
   8   6  23       18.99        4.07     19.74 o 
   9   6  23      174.43      164.84     21.01 o 
  10   6  23       56.06       88.14     18.29 o 
  11   6  23      158.79      189.60     24.20 o 
  12   6  23       30.05       20.49     18.16 o 
  13   6  23        6.99        6.04     24.56 o 
  14   6  23       32.45       21.73     20.75 o 
  15   6  23       19.42        3.29     12.80 o 
   1   7  23      295.65      313.85     33.52 o 
   2   7  23       47.11       65.21     26.89 o 
   3   7  23     1874.73     2080.80    136.42 o 
   4   7  23       79.90       81.48     26.63 o 
   5   7  23       90.47       48.97     36.46 o 
   6   7  23      381.79      402.68     26.19 o 
   7   7  23       14.16       -3.11     19.78 o 
   8   7  23        0.00       -6.23     18.64 o 
   9   7  23       97.60      102.38     18.21 o 
  10   7  23       27.67       37.54     20.80 o 
  11   7  23       92.72       99.59     22.60 o 
  12   7  23        0.12      -10.69     16.18 o 
  13   7  23        1.53       -5.87     19.58 o 
  14   7  23        6.00       41.93     14.53 o 
   0   8  23       34.71       33.69     32.36 o 
   1   8  23       14.66       14.15     25.89 o 
   2   8  23      154.51      152.91     30.60 o 
   3   8  23       24.24       41.34     26.07 o 
   4   8  23     1524.23     1514.65     79.50 o 
   5   8  23      424.20      470.23     53.42 o 
   6   8  23      115.14      134.23     28.23 o 
   7   8  23       13.36       20.69     24.45 o 
   8   8  23        0.02       -9.50     21.50 o 
   9   8  23        6.13       17.62     19.01 o 
  10   8  23        9.76       -1.63     26.88 o 
  11   8  23        0.50       -2.01     18.01 o 
  12   8  23       16.26       16.04     12.58 o 
   1   9  23       80.40       67.12     25.61 o 
   2   9  23        3.45      -15.48     43.05 o 
   3   9  23        0.17       33.70     24.09 o 
   4   9  23      266.76      283.62     46.29 o 
   5   9  23        1.20       11.46     24.99 o 
   6   9  23      144.83      130.94     23.29 o 
   7   9  23       48.35       48.36     33.92 o 
   8   9  23       21.61       15.28     21.49 o 
   9   9  23        8.37       15.03     27.88 o 
  10   9  23       48.30       36.55     25.39 o 
  11   9  23      193.08      196.08     24.58 o 
   0  10  23       83.77      108.08     31.49 o 
   1  10  23       13.79       27.05     20.84 o 
   2  10  23       53.02       33.00     21.30 o 
   3  10  23        0.75        8.43     31.31 o 
   4  10  23      135.94      138.24     25.32 o 
   5  10  23        7.54      -12.73     21.21 o 
   6  10  23      132.83      147.50     17.51 o 
   7  10  23       10.23       14.13     19.00 o 
   8  10  23       17.84        3.30     28.15 o 
   9  10  23       30.36       33.90     24.40 o 
  10  10  23        9.63       24.09     19.31 o 
   1  11  23       24.19       23.06     14.21 o 
   2  11  23        3.34        1.49     17.22 o 
   3  11  23      344.80      338.85     21.12 o 
   4  11  23      514.19      601.62     24.07 o 
   5  11  23      102.96      120.43     16.18 o 
   6  11  23      120.24      125.55     14.14 o 
   7  11  23        8.86       17.37     24.57 o 
   8  11  23        5.37       -3.33     21.86 o 
   9  11  23        1.55       -7.92     15.87 o 
   0  12  23        1.82       10.31     27.41 o 
   1  12  23       99.64      113.58     21.28 o 
   2  12  23        0.07       -8.37     13.18 o 
   3  12  23       12.57       13.46     12.73 o 
   4  12  23       42.52       41.79     11.70 o 
   5  12  23       14.76       26.58     10.64 o 
   6  12  23        1.40       -6.89     16.16 o 
   1  13  23        7.82       21.89     12.16 o 
   2  13  23        2.42       11.40     11.10 o 
   0   0  24      185.75      172.51     40.50 o 
   1   0  24      543.73      522.48     36.85 o 
   2   0  24      856.37      714.70     38.16 o 
   3   0  24     4735.37     4184.38     95.64 o 
   4   0  24    15226.57    14153.34    704.50 o 
   5   0  24     1204.76     1220.74    116.39 o 
   6   0  24        0.87       33.73     33.28 o 
   7   0  24      290.40      225.73     47.36 o 
   8   0  24      768.05      674.81     59.55 o 
   9   0  24        0.33       16.38     38.55 o 
  10   0  24       79.49       77.91     43.60 o 
  11   0  24       14.66       -0.63     34.49 o 
  12   0  24       57.92       82.32     35.90 o 
  13   0  24       40.85       34.72     27.66 o 
  14   0  24      294.97      267.15     30.54 o 
  15   0  24        1.59        6.68     18.31 o 
   1   1  24        1.32       12.01     17.80 o 
   2   1  24     1044.15     1005.74     30.83 o 
   3   1  24      626.81      603.81     26.26 o 
   4   1  24       28.87       54.13     18.36 o 
   5   1  24      884.73      830.42     30.24 o 
   6   1  24        6.38       16.45     21.41 o 
   7   1  24      460.52      420.76     27.64 o 
   8   1  24       19.05       32.98     28.21 o 
   9   1  24       89.66       78.35     28.14 o 
  10   1  24       30.06       20.33     26.39 o 
  11   1  24       86.62       95.88     27.37 o 
  12   1  24       13.57       25.51     22.56 o 
  13   1  24       71.48       69.90     22.10 o 
  14   1  24        9.66        4.52     17.29 o 
  15   1  24       10.36       23.58     13.12 o 
   0   2  24        1.27      -15.08     55.37 o 
   1   2  24      213.46      188.16     25.22 o 
   2   2  24     1195.51     1169.99     33.20 o 
   3   2  24      145.76      131.81     19.98 o 
   4   2  24      470.06      434.07     32.82 o 
   5   2  24        4.88       11.10     21.77 o 
   6   2  24       35.82       22.21     21.75 o 
   7   2  24       10.80       32.23     22.44 o 
   8   2  24       30.14       57.93     20.56 o 
   9   2  24        1.53      -15.79     27.45 o 
  10   2  24       25.42       22.12     26.64 o 
  11   2  24        0.25       18.43     24.03 o 
  12   2  24        7.05       13.51     23.15 o 
  13   2  24        5.37       14.88     20.34 o 
  14   2  24       26.37       36.67     15.68 o 
  15   2  24        9.96       24.65     19.70 o 
   1   3  24        6.70        1.51     22.23 o 
   2   3  24     2249.25     2273.53     59.00 o 
   3   3  24     1106.54     1063.11     36.95 o 
   4   3  24        9.53        0.05     21.16 o 
   5   3  24      538.60      534.89     29.96 o 
   6   3  24      659.61      617.23     30.54 o 
   7   3  24       96.80      128.84     22.09 o 
   8   3  24      208.27      192.00     23.62 o 
   9   3  24        4.29       -5.28     19.82 o 
  10   3  24        1.27        7.14     23.13 o 
  11   3  24        3.09        4.64     23.59 o 
  12   3  24       33.93       39.54     20.64 o 
  13   3  24       10.16       -9.18     18.29 o 
  14   3  24       26.30       17.60     15.57 o 
  15   3  24       34.79       38.25     19.47 o 
   0   4  24      538.66      390.62     51.07 o 
   1   4  24        4.80       16.89     24.85 o 
   2   4  24       81.66       93.01     23.08 o 
   3   4  24       19.38       33.87     21.08 o 
   4   4  24      704.58      651.41     31.63 o 
   5   4  24       35.44       25.47     32.59 o 
   6   4  24       22.76       24.11     21.40 o 
   7   4  24        6.72        4.03     20.65 o 
   8   4  24       55.16       28.96     20.71 o 
   9   4  24        0.67       28.12     19.56 o 
  10   4  24      390.41      384.74     23.21 o 
  11   4  24        0.53       10.76     22.44 o 
  12   4  24       13.08       41.86     19.83 o 
  13   4  24        0.77      -11.00     17.68 o 
  14   4  24       46.98       32.49     25.29 o 
  15   4  24        1.77       -4.43     16.71 o 
   1   5  24      868.17      739.72     39.96 o 
   2   5  24       49.92       39.02     24.82 o 
   3   5  24      347.63      272.25     32.46 o 
   4   5  24        0.50        6.53     19.85 o 
   5   5  24      505.15      484.84     28.50 o 
   6   5  24        6.22       13.54     21.25 o 
   7   5  24        0.43      -12.57     19.50 o 
   8   5  24       75.65       72.67     20.84 o 
   9   5  24       19.64       27.15     18.31 o 
  10   5  24       22.16       32.44     18.94 o 
  11   5  24      222.53      232.40     18.40 o 
  12   5  24       15.22       39.89     30.08 o 
  13   5  24        4.88       11.15     23.06 o 
  14   5  24       42.48       21.97     19.40 o 
  15   5  24        1.59      -12.44     12.44 o 
   0   6  24       25.17       31.06     40.18 o 
   1   6  24       33.96       18.43     25.60 o 
   2   6  24      921.50      843.20     69.78 o 
   3   6  24        5.69       13.41     27.05 o 
   4   6  24      389.84      412.04     35.44 o 
   5   6  24      234.61      247.70     26.49 o 
   6   6  24      134.21      115.93     21.82 o 
   7   6  24       58.34       82.47     21.01 o 
   8   6  24       29.58       40.88     19.34 o 
   9   6  24        1.04       17.99     17.74 o 
  10   6  24      330.94      377.96     20.86 o 
  11   6  24       16.03       35.76     17.76 o 
  12   6  24       26.36       23.85     16.25 o 
  13   6  24       80.09       70.79     23.36 o 
  14   6  24        0.67        4.31     15.25 o 
   1   7  24       25.46       34.93     24.79 o 
   2   7  24        0.45       -1.19     26.91 o 
   3   7  24      307.59      323.43     32.18 o 
   4   7  24      151.86      156.18     28.52 o 
   5   7  24      588.21      601.89     59.69 o 
   6   7  24      399.90      405.69     33.28 o 
   7   7  24      160.66      197.57     20.82 o 
   8   7  24      116.78      139.83     17.93 o 
   9   7  24       50.51       78.95     17.96 o 
  10   7  24       31.24       36.84     18.90 o 
  11   7  24        0.68        4.97     15.87 o 
  12   7  24      162.81      159.62     15.05 o 
  13   7  24       65.95       58.01     17.10 o 
   0   8  24        0.14       -0.95     36.56 o 
   1   8  24      167.48      176.23     46.37 o 
   2   8  24      112.11       71.65     26.98 o 
   3   8  24      533.33      629.77     37.35 o 
   4   8  24      334.84      335.96     29.96 o 
   5   8  24        1.53      -12.35     41.07 o 
   6   8  24        3.03       -3.65     23.11 o 
   7   8  24        0.61        7.61     22.08 o 
   8   8  24        0.44       -4.88     32.38 o 
   9   8  24       25.65       19.47     18.63 o 
  10   8  24       47.66       58.93     24.11 o 
  11   8  24       10.21       -4.13     13.62 o 
   1   9  24       27.84       55.22     23.78 o 
   2   9  24      167.29      180.56     26.38 o 
   3   9  24      146.25      142.27     24.67 o 
   4   9  24      156.42      156.12     40.34 o 
   5   9  24        2.07       13.63     17.97 o 
   6   9  24        0.19        5.30     20.81 o 
   7   9  24       84.92      114.19     34.03 o 
   8   9  24        9.49       17.62     26.11 o 
   9   9  24       52.61       61.74     26.88 o 
  10   9  24        4.73        8.71     21.36 o 
  11   9  24        8.48       16.20     15.30 o 
   0  10  24       11.95       18.74     26.16 o 
   1  10  24       86.49       70.46     20.22 o 
   2  10  24       32.13       28.50     27.31 o 
   3  10  24        0.73        4.64     21.73 o 
   4  10  24        0.45       -3.96     16.37 o 
   5  10  24        1.96        5.81     14.82 o 
   6  10  24      153.97      164.14     16.56 o 
   7  10  24       21.42       -2.08     16.76 o 
   8  10  24        4.32        0.95     23.90 o 
   9  10  24       14.72       21.57     19.79 o 
   1  11  24       12.17      -14.86     14.86 o 
   2  11  24       54.02       62.76     15.95 o 
   3  11  24      121.49      102.24     15.69 o 
   4  11  24      105.27      123.47     15.56 o 
   5  11  24        3.80        6.11     12.33 o 
   6  11  24        8.05       26.48     14.59 o 
   7  11  24       17.79       15.31     18.51 o 
   8  11  24       10.92        9.20     15.28 o 
   0  12  24       48.39       62.02     25.39 o 
   1  12  24        4.59        0.06     15.58 o 
   2  12  24        4.20       -7.63     14.38 o 
   3  12  24       25.74       41.99     10.87 o 
   4  12  24      211.00      216.53     20.73 o 
   1   1  25      169.71      151.14     19.71 o 
   2   1  25       45.30       33.56     18.65 o 
   3   1  25      301.81      251.31     21.87 o 
   4   1  25      345.54      333.79     23.04 o 
   5   1  25      807.19      704.15     26.43 o 
   6   1  25       19.35       43.85     21.45 o 
   7   1  25        9.15       21.21     20.90 o 
   8   1  25       88.51       88.78     29.56 o 
   9   1  25       43.63       33.14     28.22 o 
  10   1  25       15.42       17.33     26.92 o 
  11   1  25       50.67       54.21     25.28 o 
  12   1  25        0.29       -1.67     22.80 o 
  13   1  25        6.41       11.71     19.23 o 
  14   1  25       41.81       48.55     15.38 o 
  15   1  25       86.43       79.78     18.52 o 
   0   2  25        0.51       -6.27     27.40 o 
   1   2  25      515.05      571.30     29.56 o 
   2   2  25      320.00      279.86     26.97 o 
   3   2  25       30.26       29.85     21.06 o 
   4   2  25      562.83      498.29     28.64 o 
   5   2  25        5.35       21.90     21.65 o 
   6   2  25     1054.17      934.39     34.87 o 
   7   2  25       19.32       30.03     20.53 o 
   8   2  25      189.14      156.29     22.27 o 
   9   2  25       81.08       76.08     28.16 o 
  10   2  25      271.09      252.70     46.33 o 
  11   2  25        0.25       22.77     23.62 o 
  12   2  25       25.98       27.27     21.38 o 
  13   2  25       72.19       80.57     19.23 o 
  14   2  25       43.79       50.23     14.40 o 
  15   2  25       28.40       19.08     15.96 o 
   1   3  25       28.15       34.24     22.30 o 
   2   3  25      238.02      232.83     25.40 o 
   3   3  25      227.17      185.87     23.05 o 
   4   3  25      154.96      146.40     23.71 o 
   5   3  25     1285.33     1037.01     59.65 o 
   6   3  25      120.97       78.79     22.87 o 
   7   3  25       26.07       30.16     21.83 o 
   8   3  25        1.13        1.63     19.94 o 
   9   3  25        3.06        0.84     18.59 o 
  10   3  25       57.58       50.83     34.13 o 
  11   3  25       64.89       39.00     22.07 o 
  12   3  25       34.51       29.54     20.84 o 
  13   3  25        0.13        7.27     16.07 o 
  14   3  25       29.23       25.35     20.20 o 
  15   3  25        7.03       10.69     13.43 o 
   0   4  25      101.20       76.62     37.60 o 
   1   4  25        6.20        5.67     27.47 o 
   2   4  25        3.88        9.56     22.32 o 
   3   4  25     1140.59     1164.53     45.33 o 
   4   4  25      171.85      161.90     22.41 o 
   5   4  25       17.25       22.90     20.71 o 
   6   4  25      302.61      275.40     25.84 o 
   7   4  25        1.52      -16.51     19.50 o 
   8   4  25      381.77      394.69     25.43 o 
   9   4  25       19.04       11.34     18.58 o 
  10   4  25       37.21       54.49     17.56 o 
  11   4  25       11.36       27.19     21.20 o 
  12   4  25      213.54      204.78     20.81 o 
  13   4  25        2.07        9.36     24.63 o 
  14   4  25        0.26       -9.90     17.97 o 
   1   5  25       55.05       38.72     30.05 o 
   2   5  25      235.74      246.77     31.75 o 
   3   5  25      478.07      450.73     36.33 o 
   4   5  25      253.18      282.43     25.58 o 
   5   5  25       23.63       32.75     21.50 o 
   6   5  25      111.91      117.80     23.41 o 
   7   5  25       93.85       83.62     20.54 o 
   8   5  25       15.18        5.17     18.47 o 
   9   5  25      266.50      256.74     21.58 o 
  10   5  25      193.76      216.55     22.73 o 
  11   5  25        5.84        8.91     14.34 o 
  12   5  25       18.96       10.20     24.89 o 
  13   5  25       13.38       20.80     20.44 o 
  14   5  25      169.59      191.35     20.15 o 
   0   6  25      375.11      399.44     49.02 o 
   1   6  25      302.73      358.76     33.82 o 
   2   6  25      357.86      346.25     35.31 o 
   3   6  25        3.47       -8.39     26.90 o 
   4   6  25      406.41      397.83     32.92 o 
   5   6  25      122.24      133.13     20.87 o 
   6   6  25       13.21       -3.51     19.61 o 
   7   6  25      141.72      170.30     21.98 o 
   8   6  25        0.00       24.04     19.25 o 
   9   6  25        0.87      -15.16     15.16 o 
  10   6  25        0.85       -0.02     14.89 o 
  11   6  25        0.19        5.11     15.39 o 
  12   6  25       10.74        0.86     19.86 o 
  13   6  25       30.45       19.61     15.62 o 
   1   7  25       10.23       -0.58     25.50 o 
   2   7  25      763.14      726.54     38.70 o 
   3   7  25       14.61       13.00     24.88 o 
   4   7  25       58.41       71.22     25.41 o 
   5   7  25        6.93       21.97     19.99 o 
   6   7  25       34.55       26.70     22.77 o 
   7   7  25       18.53       23.81     17.09 o 
   8   7  25       45.52       60.63     15.43 o 
   9   7  25        2.54       15.36     14.15 o 
  10   7  25       24.03       34.40     16.24 o 
  11   7  25        0.22       -7.11     13.23 o 
  12   7  25       53.26       72.55     15.94 o 
   0   8  25      132.69      114.77     36.67 o 
   1   8  25       38.92       43.17     23.11 o 
   2   8  25      149.40      125.94     38.43 o 
   3   8  25      288.03      330.34     30.15 o 
   4   8  25      585.90      654.99     33.63 o 
   5   8  25       13.41       13.29     23.42 o 
   6   8  25        6.31       -2.79     22.12 o 
   7   8  25        0.05       -6.68     20.06 o 
   8   8  25        6.51       29.19     31.33 o 
   9   8  25        0.71       -3.31     24.50 o 
  10   8  25       42.07       43.22     20.84 o 
  11   8  25        7.26       21.97     16.54 o 
   1   9  25      342.78      395.72     28.30 o 
   2   9  25      181.22      236.79     38.63 o 
   3   9  25        8.14       -7.24     20.89 o 
   4   9  25      142.49      180.66     23.75 o 
   5   9  25      302.76      307.16     24.86 o 
   6   9  25       49.87       53.38     19.86 o 
   7   9  25       34.88       49.38     17.76 o 
   8   9  25        0.12       -0.31     23.45 o 
   9   9  25       48.48       69.37     20.67 o 
  10   9  25        1.30       -7.12     15.11 o 
   0  10  25      194.07      219.54     30.38 o 
   1  10  25       13.49        0.10     17.46 o 
   2  10  25        0.01       13.82     15.08 o 
   3  10  25       53.84       59.71     15.93 o 
   4  10  25        9.55       16.21     13.01 o 
   5  10  25      174.94      165.10     25.13 o 
   6  10  25       37.13       18.48     13.12 o 
   7  10  25       15.18        7.03     19.31 o 
   8  10  25        0.15        1.88     18.29 o 
   9  10  25        2.62        2.37     14.06 o 
   1  11  25        7.05        7.87     12.90 o 
   2  11  25        8.86       26.64     13.23 o 
   3  11  25       72.94       68.50     14.57 o 
   4  11  25        1.83        3.08     11.34 o 
   5  11  25      178.51      203.40     16.28 o 
   6  11  25       26.48       23.69     17.19 o 
   0  12  25        2.13       20.99     18.59 o 
   1  12  25        1.79        3.45     11.99 o 
   2  12  25       14.07       13.77     11.82 o 
   0   0  26     1849.34     1747.65     75.58 o 
   1   0  26       18.93       48.37     26.55 o 
   2   0  26      188.74      142.29     28.75 o 
   3   0  26       92.51       70.61     27.63 o 
   4   0  26      207.18      213.28     33.75 o 
   5   0  26      150.09      149.28     25.51 o 
   6   0  26      200.67      188.44     27.05 o 
   7   0  26       15.24       21.57     36.66 o 
   8   0  26       39.68       32.84     42.54 o 
   9   0  26      160.32      150.27     42.58 o 
  10   0  26      224.19      211.30     43.72 o 
  11   0  26       29.40       20.13     30.83 o 
  12   0  26       14.71       16.50     25.68 o 
  13   0  26       23.35       22.31     24.85 o 
  14   0  26       35.49       32.61     17.59 o 
   1   1  26      257.43      260.74     22.95 o 
   2   1  26      673.30      670.21     26.89 o 
   3   1  26      178.64      158.99     19.43 o 
   4   1  26        5.34       14.36     17.57 o 
   5   1  26      157.28      153.55     18.91 o 
   6   1  26      107.25      103.47     21.92 o 
   7   1  26        0.01        2.04     20.44 o 
   8   1  26       25.42       40.20     27.56 o 
   9   1  26       86.32       75.28     27.80 o 
  10   1  26        0.01        3.97     25.58 o 
  11   1  26        1.39       13.27     22.46 o 
  12   1  26       13.71       -2.30     21.12 o 
  13   1  26        2.79        1.40     17.54 o 
  14   1  26        4.65        0.38     12.33 o 
   0   2  26       59.21       63.12     26.00 o 
   1   2  26        9.51       -4.98     21.86 o 
   2   2  26       84.32       61.63     21.59 o 
   3   2  26       15.58       36.98     21.76 o 
   4   2  26     1168.87     1078.31     37.43 o 
   5   2  26      166.85      118.55     23.22 o 
   6   2  26       14.20       18.02     20.89 o 
   7   2  26       11.58       -0.79     20.12 o 
   8   2  26       69.44       86.43     19.10 o 
   9   2  26        1.09      -10.42     26.22 o 
  10   2  26        0.74      -19.29     23.32 o 
  11   2  26       14.23       20.99     22.05 o 
  12   2  26       84.00       90.01     19.94 o 
  13   2  26        3.48        8.09     15.34 o 
  14   2  26        5.64       26.50     17.54 o 
   1   3  26       52.39       56.08     20.86 o 
   2   3  26        0.15       -2.05     21.57 o 
   3   3  26      297.58      239.42     25.07 o 
   4   3  26      656.61      650.34     31.21 o 
   5   3  26       10.63        9.96     20.65 o 
   6   3  26       46.86       28.70     20.42 o 
   7   3  26        8.87       11.42     18.70 o 
   8   3  26        2.04        0.62     17.79 o 
   9   3  26       85.66       67.59     20.22 o 
  10   3  26        5.21        0.61     21.38 o 
  11   3  26       10.87       -0.42     19.54 o 
  12   3  26       29.73       32.05     17.47 o 
  13   3  26      139.39      124.58     15.38 o 
  14   3  26       15.92       20.13     16.54 o 
   0   4  26      504.16      457.95     48.28 o 
   1   4  26        2.26       27.16     25.21 o 
   2   4  26      199.32      173.85     28.83 o 
   3   4  26      305.51      304.73     24.68 o 
   4   4  26      115.64      142.04     35.11 o 
   5   4  26        2.05        9.01     20.62 o 
   6   4  26      277.81      246.87     24.22 o 
   7   4  26       24.41       28.28     18.66 o 
   8   4  26       14.23       23.50     18.01 o 
   9   4  26       66.90       83.42     17.55 o 
  10   4  26       20.11       -3.94     15.79 o 
  11   4  26       40.97       74.19     19.42 o 
  12   4  26      161.43      166.56     17.26 o 
  13   4  26        9.06       11.90     19.41 o 
  14   4  26        3.63      -13.28     14.05 o 
   1   5  26       18.91      -20.80     27.02 o 
   2   5  26       58.37       72.61     27.50 o 
   3   5  26        1.60        3.83     24.38 o 
   4   5  26      317.27      335.25     24.14 o 
   5   5  26      523.35      492.39     27.62 o 
   6   5  26      581.35      540.90     28.42 o 
   7   5  26       90.19       82.93     19.30 o 
   8   5  26        0.31       13.17     19.12 o 
   9   5  26        0.11       -5.26     16.23 o 
  10   5  26        0.63        3.84     14.08 o 
  11   5  26        1.14       29.68     16.61 o 
  12   5  26       11.78        8.69     19.86 o 
  13   5  26        3.14        5.98     16.13 o 
   0   6  26       38.29       51.33     37.02 o 
   1   6  26       23.79       35.56     26.05 o 
   2   6  26       35.95       12.37     25.23 o 
   3   6  26       61.62       81.11     28.15 o 
   4   6  26      414.67      367.31     30.95 o 
   5   6  26      140.44      122.33     28.16 o 
   6   6  26       20.26        3.81     18.67 o 
   7   6  26       64.55       61.79     17.64 o 
   8   6  26        0.95        0.25     15.19 o 
   9   6  26       17.50       37.07     14.66 o 
  10   6  26        6.26       19.94     12.37 o 
  11   6  26       88.77       94.71     14.68 o 
  12   6  26        0.84       -4.45     14.94 o 
   1   7  26       27.23       29.12     24.32 o 
   2   7  26      167.10      151.44     27.85 o 
   3   7  26      266.78      282.32     29.54 o 
   4   7  26        1.36        9.62     22.88 o 
   5   7  26      173.99      184.92     26.72 o 
   6   7  26        0.30      -26.07     28.07 o 
   7   7  26        0.10        0.50     19.81 o 
   8   7  26       73.18       48.05     14.37 o 
   9   7  26        6.17       -0.32     15.66 o 
  10   7  26       13.96       -7.54     28.46 o 
   0   8  26       15.95       -4.21     32.45 o 
   1   8  26       12.88       14.53     21.46 o 
   2   8  26       75.96       93.76     23.71 o 
   3   8  26      128.76      101.09     22.77 o 
   4   8  26       40.31       61.65     23.82 o 
   5   8  26       36.58       31.02     21.60 o 
   6   8  26        4.40       38.86     16.05 o 
   7   8  26        8.05        4.52     17.85 o 
   8   8  26        0.07       -2.22     24.93 o 
   9   8  26       11.14        6.17     22.29 o 
  10   8  26        0.01      -16.17     16.17 o 
   1   9  26       50.57       42.00     19.57 o 
   2   9  26       44.30       46.80     18.63 o 
   3   9  26        4.51       25.80     18.99 o 
   4   9  26      120.05       87.62     18.23 o 
   5   9  26       50.28       52.05     14.57 o 
   6   9  26      109.52      102.21     21.70 o 
   7   9  26        1.47        5.84     15.88 o 
   8   9  26        6.30       11.14     20.81 o 
   9   9  26        0.21        3.90     15.65 o 
   0  10  26       56.51       61.09     17.87 o 
   1  10  26        3.64       -3.63     12.00 o 
   2  10  26        4.09       12.86     14.24 o 
   3  10  26      104.03      102.89     14.77 o 
   4  10  26       75.88       68.70     13.61 o 
   5  10  26      101.09      102.64     12.67 o 
   6  10  26       30.78       26.06     19.95 o 
   7  10  26       15.31        9.59     17.37 o 
   1  11  26       78.03       72.07     16.51 o 
   2  11  26      106.84      118.01     11.83 o 
   3  11  26       12.59       23.51     10.05 o 
   4  11  26       41.52       36.31     11.29 o 
   1   1  27       64.78       57.81     17.74 o 
   2   1  27      253.04      247.43     21.10 o 
   3   1  27       12.46        6.04     21.39 o 
   4   1  27      475.72      397.07     27.32 o 
   5   1  27      320.39      288.96     31.42 o 
   6   1  27       44.63       35.66     19.96 o 
   7   1  27        1.01        5.91     18.84 o 
   8   1  27       16.89       19.51     26.67 o 
   9   1  27        2.23       -6.07     23.69 o 
  10   1  27       16.12       36.28     23.87 o 
  11   1  27       26.67       39.54     22.99 o 
  12   1  27       15.81       -8.49     18.01 o 
  13   1  27       35.90       21.11     13.75 o 
  14   1  27        0.75        0.31     12.81 o 
   0   2  27       31.19       30.46     25.02 o 
   1   2  27       88.67      108.40     21.09 o 
   2   2  27      305.35      279.44     25.29 o 
   3   2  27      366.19      277.38     25.24 o 
   4   2  27        0.51       -1.29     20.65 o 
   5   2  27        0.05       -0.77     19.71 o 
   6   2  27       40.95       39.52     19.60 o 
   7   2  27        6.03        0.56     18.72 o 
   8   2  27        9.56        5.00     17.68 o 
   9   2  27       64.74       58.78     25.96 o 
  10   2  27        3.11       -8.17     21.37 o 
  11   2  27        0.79        2.21     20.84 o 
  12   2  27        3.30       -2.20     17.03 o 
  13   2  27        0.73       13.40     11.90 o 
   1   3  27      353.92      317.66     25.21 o 
   2   3  27      119.86      119.85     21.43 o 
   3   3  27       13.59       27.48     20.14 o 
   4   3  27      106.47       82.48     21.28 o 
   5   3  27        0.56       -3.40     20.12 o 
   6   3  27       46.78       44.88     19.08 o 
   7   3  27       41.85       36.16     18.73 o 
   8   3  27        6.41       -0.84     16.46 o 
   9   3  27       46.37       49.85     17.04 o 
  10   3  27        1.71        9.30     20.60 o 
  11   3  27        5.68       17.59     18.52 o 
  12   3  27       25.31       13.49     14.05 o 
  13   3  27        3.68       -5.68     16.88 o 
   0   4  27       34.77       13.36     36.03 o 
   1   4  27       17.59       14.73     24.59 o 
   2   4  27       80.69       70.85     27.06 o 
   3   4  27      111.94       98.41     21.35 o 
   4   4  27       37.63       55.26     19.89 o 
   5   4  27       43.51       36.70     20.30 o 
   6   4  27       66.35       47.57     19.47 o 
   7   4  27      100.59       71.29     18.60 o 
   8   4  27       34.37       40.96     16.93 o 
   9   4  27        0.01        3.74     15.04 o 
  10   4  27        0.13       -5.98     18.16 o 
  11   4  27        2.26       -0.48     15.57 o 
  12   4  27       24.37        6.13     13.58 o 
  13   4  27        7.61        5.10     14.93 o 
   1   5  27      118.40       92.28     28.97 o 
   2   5  27      310.07      295.53     30.70 o 
   3   5  27       32.34       47.03     28.25 o 
   4   5  27       44.32       58.77     18.07 o 
   5   5  27        8.68       16.80     18.91 o 
   6   5  27       20.11        7.48     17.89 o 
   7   5  27       55.63       80.27     18.38 o 
   8   5  27       50.29       61.41     16.21 o 
   9   5  27       13.76       16.94     14.26 o 
  10   5  27       80.73       74.41     13.00 o 
  11   5  27        2.25       -6.39     18.70 o 
  12   5  27        0.67        7.32     15.44 o 
   0   6  27       62.66       52.39     35.08 o 
   1   6  27        4.87      -24.34     24.34 o 
   2   6  27        0.55       21.95     25.67 o 
   3   6  27      561.32      582.77     35.25 o 
   4   6  27       63.52       64.88     20.03 o 
   5   6  27      250.11      194.33     29.16 o 
   6   6  27       29.66       34.83     17.83 o 
   7   6  27        0.05       11.08     14.92 o 
   8   6  27       12.50       13.95     14.41 o 
   9   6  27        0.95        0.30     12.09 o 
  10   6  27       10.46       17.03     14.90 o 
  11   6  27        3.74        9.01     15.53 o 
   1   7  27       54.83       28.08     22.87 o 
   2   7  27        8.12       34.73     23.20 o 
   3   7  27        0.01       -4.06     22.23 o 
   4   7  27       11.04       31.35     24.01 o 
   5   7  27       52.53       55.98     24.08 o 
   6   7  27       27.34       41.91     21.03 o 
   7   7  27       16.28        2.61     17.65 o 
   8   7  27        0.88       28.43     15.64 o 
   9   7  27       20.01       56.10     19.46 o 
  10   7  27        7.54       11.88     16.20 o 
   0   8  27        0.06        4.04     29.93 o 
   1   8  27        0.03        7.21     21.14 o 
   2   8  27       20.69       32.22     19.53 o 
   3   8  27       51.44       76.34     19.73 o 
   4   8  27        1.26        4.06     19.61 o 
   5   8  27       98.19       95.57     21.85 o 
   6   8  27       42.35       26.36     17.84 o 
   7   8  27       39.94       47.81     16.02 o 
   8   8  27       68.09       76.37     22.09 o 
   9   8  27        9.92       13.74     15.03 o 
   1   9  27        2.27       18.34     17.04 o 
   2   9  27        1.47       16.05     17.05 o 
   3   9  27       13.17       11.80     14.44 o 
   4   9  27       48.57       37.53     13.09 o 
   5   9  27       33.61       12.71     19.52 o 
   6   9  27      190.70      176.50     16.68 o 
   7   9  27        1.28        0.71     18.02 o 
   8   9  27        7.03       26.18     15.83 o 
   0  10  27        0.07       -4.33     14.57 o 
   1  10  27      149.99      164.11     12.53 o 
   2  10  27       15.96       21.00     10.50 o 
   3  10  27        5.74        9.84     11.66 o 
   4  10  27        0.01        2.12     10.43 o 
   5  10  27        0.73       -0.43     16.55 o 
   6  10  27        1.90        5.66     14.87 o 
   1  11  27        6.11       12.60     10.76 o 
   0   0  28      523.48      443.46     49.24 o 
   1   0  28      203.31      238.58     29.62 o 
   2   0  28      157.92      169.43     65.85 o 
   3   0  28      175.67      185.27     34.41 o 
   4   0  28      428.14      456.47     57.38 o 
   5   0  28        4.56       16.24     22.11 o 
   6   0  28        0.32       27.79     39.78 o 
   7   0  28      119.36      120.69     37.90 o 
   8   0  28       11.82        4.86     35.08 o 
   9   0  28       85.96      111.23     36.35 o 
  10   0  28      253.65      257.20     35.58 o 
  11   0  28      221.93      217.89     32.71 o 
  12   0  28        5.04        7.53     20.92 o 
  13   0  28      273.49      314.62     21.62 o 
   1   1  28        0.02        4.41     16.73 o 
   2   1  28        6.89       17.57     17.42 o 
   3   1  28       49.51       38.14     20.11 o 
   4   1  28        0.22        4.86     20.06 o 
   5   1  28      153.82      144.01     26.54 o 
   6   1  28      290.51      273.02     22.17 o 
   7   1  28        0.49        9.02     17.72 o 
   8   1  28       47.02       53.34     24.61 o 
   9   1  28        0.40       10.17     22.86 o 
  10   1  28        0.10       -3.32     20.03 o 
  11   1  28       67.16       74.40     18.15 o 
  12   1  28       14.78        8.53     13.90 o 
  13   1  28      163.99      205.03     19.62 o 
   0   2  28       40.27       27.96     24.75 o 
   1   2  28       42.49       34.58     20.33 o 
   2   2  28       44.96       71.88     20.95 o 
   3   2  28      264.04      219.86     24.23 o 
   4   2  28       88.03       85.92     20.86 o 
   5   2  28       40.83       32.58     18.94 o 
   6   2  28      102.60       98.67     19.90 o 
   7   2  28       17.52       35.25     17.47 o 
   8   2  28        2.12        2.54     17.31 o 
   9   2  28        0.91        0.03     21.40 o 
  10   2  28       13.37       19.70     20.59 o 
  11   2  28        1.31        4.69     15.61 o 
  12   2  28       53.54       49.80     14.26 o 
  13   2  28        0.00        4.14     13.32 o 
   1   3  28        0.33       -1.32     27.54 o 
   2   3  28      223.03      230.93     22.46 o 
   3   3  28        9.66        8.55     19.24 o 
   4   3  28       60.13       60.62     20.70 o 
   5   3  28       12.18       13.40     17.81 o 
   6   3  28      155.95      165.50     21.44 o 
   7   3  28        0.03        6.66     16.42 o 
   8   3  28       19.87       27.19     16.04 o 
   9   3  28       35.53       30.00     19.85 o 
  10   3  28       24.51       28.66     20.03 o 
  11   3  28       18.96       10.06     14.66 o 
  12   3  28        0.01       -1.56     11.75 o 
   0   4  28       86.47       48.70     36.68 o 
   1   4  28       44.19       56.97     24.25 o 
   2   4  28       11.72       19.99     26.74 o 
   3   4  28        4.42       20.08     18.86 o 
   4   4  28        0.68        2.39     19.11 o 
   5   4  28       20.46        9.97     17.84 o 
   6   4  28        5.31       14.57     18.32 o 
   7   4  28        6.80        8.70     16.85 o 
   8   4  28        7.37       -0.92     14.72 o 
   9   4  28       26.58       15.61     13.78 o 
  10   4  28        7.37        0.75     15.10 o 
  11   4  28       14.84       18.00     21.35 o 
  12   4  28        0.03        5.30     13.93 o 
   1   5  28        3.43       -5.28     24.13 o 
   2   5  28       17.91       49.84     25.34 o 
   3   5  28       49.42       68.90     24.20 o 
   4   5  28       86.30       96.53     26.62 o 
   5   5  28       36.77       28.13     17.46 o 
   6   5  28       21.16       18.64     16.36 o 
   7   5  28        0.89       -5.76     14.68 o 
   8   5  28        0.07        4.31     13.57 o 
   9   5  28        0.15       -9.44     12.09 o 
  10   5  28       33.51       25.78     12.94 o 
  11   5  28        1.66        8.11     14.79 o 
   0   6  28        6.17        5.87     35.17 o 
   1   6  28       31.87       18.05     23.68 o 
   2   6  28      216.43      218.67     27.42 o 
   3   6  28        8.49       15.78     30.46 o 
   4   6  28      262.05      276.34     30.01 o 
   5   6  28        0.98       -0.15     21.49 o 
   6   6  28       17.99       10.64     19.96 o 
   7   6  28        8.77       25.55     24.89 o 
   8   6  28        1.59        3.68     12.09 o 
   9   6  28       23.50       31.47     10.60 o 
   1   7  28       56.98       66.08     23.35 o 
   2   7  28       45.26       51.09     21.35 o 
   3   7  28      106.07       93.73     24.26 o 
   4   7  28       58.44       49.73     22.09 o 
   5   7  28      151.72      137.69     22.40 o 
   6   7  28       11.51       -3.47     18.29 o 
   7   7  28        1.40       10.15     14.67 o 
   8   7  28       16.70        8.79     26.27 o 
   9   7  28       55.53       36.33     15.60 o 
   0   8  28        2.01       -9.92     26.76 o 
   1   8  28       25.11       18.45     17.83 o 
   2   8  28       11.65       11.06     25.87 o 
   3   8  28        3.37       11.93     18.30 o 
   4   8  28        0.57      -17.60     17.60 o 
   5   8  28       16.99       17.16     13.02 o 
   6   8  28        0.61        4.85     14.30 o 
   7   8  28        2.44       19.44     18.94 o 
   8   8  28       61.18       56.39     16.67 o 
   1   9  28        3.78       13.95     14.62 o 
   2   9  28        0.15        2.31     12.90 o 
   3   9  28        3.96        9.61     11.97 o 
   4   9  28       27.87       15.89     11.57 o 
   5   9  28        1.06       10.73     12.69 o 
   6   9  28        3.64       -1.99     16.61 o 
   0  10  28        2.93       11.95     13.51 o 
   1  10  28        3.86       12.70     13.15 o 
   2  10  28       10.53       11.00      9.41 o 
   3  10  28       33.78       17.37     10.71 o 
   1   1  29       31.42       60.26     15.34 o 
   2   1  29        4.12       -0.38     18.57 o 
   3   1  29        2.26        8.48     18.87 o 
   4   1  29       25.87       35.12     18.35 o 
   5   1  29       83.98      100.41     18.78 o 
   6   1  29        0.55        3.05     16.99 o 
   7   1  29      123.96       94.55     24.35 o 
   8   1  29        1.14       -6.04     21.50 o 
   9   1  29      207.74      205.46     23.36 o 
  10   1  29        4.17        3.74     17.15 o 
  11   1  29        0.70        9.93     14.32 o 
  12   1  29       50.81       76.61     12.63 o 
   0   2  29       26.69       12.83     23.94 o 
   1   2  29      158.65      165.34     20.86 o 
   2   2  29       10.80       32.15     18.98 o 
   3   2  29      116.18      113.40     19.63 o 
   4   2  29       44.44       19.70     18.87 o 
   5   2  29        2.11       20.62     17.86 o 
   6   2  29        1.01        5.74     18.94 o 
   7   2  29       34.80       49.51     15.90 o 
   8   2  29        0.71        8.30     19.92 o 
   9   2  29       39.41       39.71     19.59 o 
  10   2  29       43.37       53.66     17.91 o 
  11   2  29        7.67       12.17     14.65 o 
  12   2  29        8.22       -0.84     12.95 o 
   1   3  29        5.37        9.06     26.26 o 
   2   3  29        7.10        2.12     19.66 o 
   3   3  29       29.43       33.68     18.71 o 
   4   3  29      120.59      101.62     19.31 o 
   5   3  29        3.40       17.85     17.92 o 
   6   3  29      109.97      103.79     18.22 o 
   7   3  29        2.34       10.22     14.87 o 
   8   3  29       53.58       80.29     14.60 o 
   9   3  29       44.79       33.77     18.20 o 
  10   3  29        0.02        4.05     16.78 o 
  11   3  29        6.34       -4.72     11.54 o 
   0   4  29        0.05      -14.29     34.06 o 
   1   4  29        0.45       -9.11     24.33 o 
   2   4  29       18.58       23.79     24.95 o 
   3   4  29        7.37       18.13     25.23 o 
   4   4  29       50.86       43.07     17.02 o 
   5   4  29       90.76       79.07     17.21 o 
   6   4  29      103.58       88.18     16.81 o 
   7   4  29       34.92       32.31     15.20 o 
   8   4  29        1.92       15.09     12.54 o 
   9   4  29       25.91       27.00     15.31 o 
  10   4  29        0.08        8.78     12.32 o 
  11   4  29        6.74       22.78     13.60 o 
   1   5  29        0.50        4.17     22.54 o 
   2   5  29       24.90       38.83     22.83 o 
   3   5  29      148.34      175.34     28.88 o 
   4   5  29       55.35       51.23     22.79 o 
   5   5  29      105.87       92.41     23.54 o 
   6   5  29       13.81       20.41     14.71 o 
   7   5  29      157.72      155.58     14.88 o 
   8   5  29        9.21       12.01     11.25 o 
   9   5  29        4.09       -2.50     12.45 o 
   0   6  29        1.80        5.53     29.15 o 
   1   6  29       33.93       60.18     21.65 o 
   2   6  29        9.61       -2.88     19.98 o 
   3   6  29        4.50        4.88     20.76 o 
   4   6  29        0.53        5.07     22.21 o 
   5   6  29       30.35       19.78     18.71 o 
   6   6  29       55.43       57.45     18.84 o 
   7   6  29      186.90      200.68     18.78 o 
   8   6  29       35.71       45.05     12.88 o 
   1   7  29       44.48       57.26     19.70 o 
   2   7  29       59.19       50.69     21.77 o 
   3   7  29        9.99       10.98     20.43 o 
   4   7  29       30.04       17.57     18.19 o 
   5   7  29        4.01        5.00     16.88 o 
   6   7  29      123.76      109.83     16.20 o 
   7   7  29       13.11        4.31     12.61 o 
   8   7  29       19.56       20.69     14.49 o 
   0   8  29       31.56       80.78     25.27 o 
   1   8  29       38.09       36.85     19.03 o 
   2   8  29       20.75       23.13     17.32 o 
   3   8  29       44.94       36.47     16.23 o 
   4   8  29        1.43        5.57     11.73 o 
   5   8  29       21.47       15.06     12.95 o 
   6   8  29        0.51       -6.83     15.62 o 
   1   9  29       13.99       22.97      9.54 o 
   2   9  29        6.87        7.19      8.97 o 
   3   9  29       45.46       51.42     15.77 o 
   4   9  29        1.15       -2.36     16.04 o 
   0   0  30        1.37       10.50     28.55 o 
   1   0  30      298.95      328.12     28.53 o 
   2   0  30      153.96      137.77     23.40 o 
   3   0  30      118.99       96.87     35.10 o 
   4   0  30      115.52       95.73     32.88 o 
   5   0  30        9.63      -14.81     32.76 o 
   6   0  30       61.02        0.70     30.13 o 
   7   0  30       19.35       46.24     28.44 o 
   8   0  30        9.12       15.06     27.46 o 
   9   0  30       69.99       69.56     24.66 o 
  10   0  30       67.26       88.06     24.27 o 
  11   0  30       63.19       72.80     17.54 o 
   1   1  30      120.21      127.13     16.36 o 
   2   1  30        0.79       12.02     16.74 o 
   3   1  30      277.87      268.19     21.49 o 
   4   1  30       56.74       47.30     18.35 o 
   5   1  30       47.11       42.00     20.97 o 
   6   1  30       36.75       32.20     20.42 o 
   7   1  30       60.46       91.09     21.36 o 
   8   1  30        4.18      -19.59     19.59 o 
   9   1  30       13.00        4.95     16.78 o 
  10   1  30        5.25        3.44     13.78 o 
  11   1  30        0.06        4.00     10.40 o 
   0   2  30        8.49      -12.43     33.98 o 
   1   2  30        9.58       -0.86     18.03 o 
   2   2  30        4.18       25.27     17.71 o 
   3   2  30       15.88        5.56     16.22 o 
   4   2  30        1.61       14.00     16.06 o 
   5   2  30       56.25       44.03     16.96 o 
   6   2  30        0.06       17.57     14.54 o 
   7   2  30       14.38       29.05     19.53 o 
   8   2  30      154.14      182.52     25.46 o 
   9   2  30        6.36       10.41     16.19 o 
  10   2  30       15.97       -0.60     13.13 o 
  11   2  30        4.40       18.78     14.17 o 
   1   3  30       44.27       71.00     24.61 o 
   2   3  30       13.11       21.32     24.01 o 
   3   3  30        0.00       20.30     16.40 o 
   4   3  30        8.82       17.43     15.95 o 
   5   3  30       43.67       43.84     15.82 o 
   6   3  30       10.89        8.95     14.02 o 
   7   3  30       21.32       18.59     13.20 o 
   8   3  30       14.27        6.93     15.47 o 
   9   3  30        2.45        1.23     14.12 o 
  10   3  30       37.68       41.30     11.11 o 
   0   4  30      104.40      116.88     33.19 o 
   1   4  30        3.77        8.09     24.07 o 
   2   4  30       66.21       65.61     23.73 o 
   3   4  30       37.38       36.94     21.80 o 
   4   4  30       19.90       18.19     15.64 o 
   5   4  30       10.37       17.97     14.34 o 
   6   4  30        0.95      -10.78     13.68 o 
   7   4  30       31.83       49.47     14.81 o 
   8   4  30        1.77       -5.60     10.87 o 
   9   4  30       11.98        5.62     12.16 o 
   1   5  30        0.39       36.38     18.70 o 
   2   5  30       31.89       43.42     22.03 o 
   3   5  30       41.13       25.08     21.77 o 
   4   5  30        1.01        1.79     19.68 o 
   5   5  30       34.43       35.75     18.85 o 
   6   5  30       79.59      104.58     18.97 o 
   7   5  30       32.68       58.35     15.31 o 
   8   5  30        3.06       -8.31     12.02 o 
   0   6  30        1.18      -25.66     28.55 o 
   1   6  30      129.27      116.61     24.28 o 
   2   6  30       97.76       72.42     21.18 o 
   3   6  30       45.69       38.63     19.53 o 
   4   6  30       32.63       44.28     19.40 o 
   5   6  30        0.64       -4.62     16.25 o 
   6   6  30        0.35        7.27     14.11 o 
   7   6  30        1.89        5.48     11.35 o 
   1   7  30       14.98       40.41     18.12 o 
   2   7  30       39.66       45.28     17.82 o 
   3   7  30      122.78      131.18     17.84 o 
   4   7  30        0.25        0.33     15.21 o 
   5   7  30       28.92       18.06     13.82 o 
   6   7  30       13.77       30.83     16.04 o 
   0   8  30        5.48        4.13     21.91 o 
   1   8  30       14.27       31.70     17.42 o 
   2   8  30       56.12       40.70     13.56 o 
   3   8  30        1.44        1.50     10.07 o 
   4   8  30       25.17       26.16     17.80 o 
   5   8  30        2.83       26.24     14.13 o 
   1   1  31       32.09       21.71     15.86 o 
   2   1  31        1.45        3.62     15.37 o 
   3   1  31        0.42       15.03     15.87 o 
   4   1  31        2.26       -2.55     18.67 o 
   5   1  31       11.26       30.89     19.31 o 
   6   1  31        9.73        9.82     18.07 o 
   7   1  31        0.38       13.52     34.21 o 
   8   1  31       15.36       14.54     15.20 o 
   9   1  31       48.78       57.01     14.74 o 
  10   1  31        0.00       -4.43     10.06 o 
   0   2  31       63.53       45.39     30.94 o 
   1   2  31        0.01       11.68     21.67 o 
   2   2  31       36.17       35.80     16.09 o 
   3   2  31       11.79        1.01     15.47 o 
   4   2  31        0.40       11.61     14.81 o 
   5   2  31        0.00       -1.43     16.86 o 
   6   2  31       24.62       21.43     17.92 o 
   7   2  31       55.35       64.35     16.73 o 
   8   2  31       45.41       31.18     15.03 o 
   9   2  31       12.04        6.17     11.54 o 
   1   3  31        2.20        1.89     22.75 o 
   2   3  31        6.08       17.44     21.13 o 
   3   3  31      139.08      159.58     22.71 o 
   4   3  31        5.25        1.49     14.70 o 
   5   3  31        0.05       -9.21     13.87 o 
   6   3  31       41.52       32.58     15.79 o 
   7   3  31        0.63      -13.71     13.71 o 
   8   3  31        0.00       -3.10     12.22 o 
   9   3  31       42.85       43.00     16.06 o 
   0   4  31      112.95      120.35     35.80 o 
   1   4  31        5.86       16.40     22.06 o 
   2   4  31       19.77       53.76     20.96 o 
   3   4  31       42.66       76.36     20.25 o 
   4   4  31        0.37       16.64     18.44 o 
   5   4  31        0.00        4.36     16.30 o 
   6   4  31        0.01      -10.60     11.39 o 
   7   4  31        2.78       23.52     12.79 o 
   8   4  31       23.67       12.12     17.06 o 
   1   5  31      135.55      139.07     22.75 o 
   2   5  31      100.13       98.04     21.07 o 
   3   5  31        1.97       14.48     18.34 o 
   4   5  31        2.23       22.21     17.19 o 
   5   5  31        0.02      -14.69     15.40 o 
   6   5  31        5.47        6.47     22.24 o 
   7   5  31        6.79       11.73     16.22 o 
   0   6  31        0.01       20.45     26.12 o 
   1   6  31       18.40       33.42     15.75 o 
   2   6  31       11.06       -2.60     17.22 o 
   3   6  31        1.25        9.56     16.30 o 
   4   6  31        0.08        9.49     13.92 o 
   5   6  31        3.20       -7.76     12.74 o 
   6   6  31       31.45       32.46     11.06 o 
   1   7  31       34.10       31.53     14.86 o 
   2   7  31       12.13       20.29     11.67 o 
   3   7  31       51.56       66.69     13.73 o 
   4   7  31        3.03        2.73     11.13 o 
   1   8  31       10.75        4.23     13.87 o 
   0   0  32      258.00      243.06     27.29 o 
   1   0  32      243.93      300.34     35.85 o 
   2   0  32       12.23       24.77     24.24 o 
   3   0  32        5.83       -3.67     23.91 o 
   4   0  32        4.84        0.23     23.33 o 
   5   0  32       88.06      106.13     25.23 o 
   6   0  32        5.98       13.08     23.02 o 
   7   0  32       22.52       48.56     21.34 o 
   8   0  32        1.93       -9.92     15.98 o 
   1   1  32        7.72       -7.58     13.30 o 
   2   1  32       28.85       35.97     13.47 o 
   3   1  32       10.22        4.06     16.26 o 
   4   1  32       15.15       16.50     16.62 o 
   5   1  32        5.39        1.94     15.57 o 
   6   1  32       15.93       22.12     15.49 o 
   7   1  32       27.76       41.98     14.82 o 
   8   1  32       21.52       21.13     11.87 o 
   0   2  32        0.48       15.29     26.04 o 
   1   2  32        3.78        5.40     19.12 o 
   2   2  32        6.00       12.97     13.59 o 
   3   2  32        3.41       -1.33     13.01 o 
   4   2  32        0.31        1.65     15.74 o 
   5   2  32        0.11       10.05     14.61 o 
   6   2  32       52.64       31.12     13.51 o 
   7   2  32       18.11        4.34     11.84 o 
   8   2  32       16.91       31.37     15.87 o 
   1   3  32        6.16       -2.70     19.18 o 
   2   3  32       84.19      100.19     20.41 o 
   3   3  32       84.87      108.90     18.15 o 
   4   3  32       14.77        6.92     16.13 o 
   5   3  32        6.09       -3.91     14.06 o 
   6   3  32        6.79       17.47     12.95 o 
   7   3  32        6.75        1.80     17.69 o 
   0   4  32       12.94       26.02     26.68 o 
   1   4  32      104.81      113.70     20.45 o 
   2   4  32        7.41        7.96     17.39 o 
   3   4  32        1.95      -14.46     16.78 o 
   4   4  32       19.94        1.40     15.05 o 
   5   4  32        6.77        3.30     19.80 o 
   6   4  32        1.18      -17.64     17.64 o 
   7   4  32        3.53       -4.15     14.81 o 
   1   5  32        4.46       -7.27     17.23 o 
   2   5  32        5.08       -8.73     16.84 o 
   3   5  32        4.59       12.31     14.93 o 
   4   5  32        0.48       -1.79     13.50 o 
   5   5  32        0.36        6.43     17.83 o 
   0   6  32       10.77      -12.77     20.87 o 
   1   6  32       33.71       31.40     14.56 o 
   2   6  32       45.84       47.57     14.71 o 
   3   6  32       21.86       33.93     12.90 o 
   4   6  32       29.10       19.00     16.02 o 
   1   1  33       23.90       23.35     14.37 o 
   2   1  33        4.54        9.46     14.34 o 
   3   1  33        2.67       -8.62     13.75 o 
   4   1  33        3.75       20.18     19.92 o 
   5   1  33       29.59       23.10     12.27 o 
   6   1  33        8.03       15.71     11.26 o 
   7   1  33       19.88       11.34     14.14 o 
   0   2  33        0.30       -2.02     20.51 o 
   1   2  33       54.02       53.45     16.00 o 
   2   2  33       72.37       53.58     14.88 o 
   3   2  33       16.55       23.51     22.19 o 
   4   2  33        6.24       -9.78     19.71 o 
   5   2  33        0.40       -8.43     18.61 o 
   6   2  33        0.97        1.19     17.04 o 
   1   3  33        1.39        4.64     14.56 o 
   2   3  33        1.10        2.99     13.91 o 
   3   3  33        3.26       -4.92     14.05 o 
   4   3  33       29.23       72.83     22.09 o 
   5   3  33        6.65       -2.51     16.55 o 
   6   3  33       35.34       59.62     15.82 o 
   0   4  33        3.77        2.49     19.90 o 
   1   4  33       42.58       63.92     14.87 o 
   2   4  33       23.79       30.26     13.63 o 
   3   4  33        0.12       -3.95     18.69 o 
   4   4  33       17.36       44.44     17.62 o 
   5   4  33        6.40       -1.79     14.82 o 
   1   5  33        5.09        4.14     11.67 o 
   2   5  33       10.53       -3.01     15.61 o 
   3   5  33        2.97        8.26     13.46 o 
   2   1  34       27.58       24.96     15.60 o 
   1   2  34       54.82       70.47     15.68 o 
   2   2  34        9.58        1.91     14.88 o 
   3   2  34       28.91       33.66     15.30 o 
                                                 
